# Supplementary material for: A second modification of poly[diaquadi-μ-citrato(3−)-trizinc(II)]
Source: Acta Crystallogr Sect E Struct Rep Online. 2009 Jan 14;65(Pt 2):m183. doi: 10.1107/S1600536808028456 (PMC2968354; doi:10.1107/S1600536808028456)
Supplement: Supplementary file 1 [file e-65-0m183-sup1.cif]

##############################################################################
###                                                                        ###
###        Electronic paper (Acta Crystallographica Section E)             ###
###                                                                        ###
##############################################################################
#                                                                            #
# This CIF contains the data in a paper accepted for publication in Acta     #
# Crystallographica Section E. It conforms to the requirements of Notes      #
# for Authors for Section E, and has been peer reviewed under the auspices   #
# of the IUCr Commission on Journals.                                        #
#                                                                            #
# Full details of the Crystallographic Information File format               #
# are given in the paper "The Crystallographic Information File (CIF):       #
# a New Standard Archive File for Crystallography" by S. R. Hall, F. H.      #
# Allen and I. D. Brown [Acta Cryst. (1991), A47, 655-685].                  #
#                                                                            #
# The current version of the core CIF dictionary is obtainable from          #
# ftp://ftp.iucr.org/pub/cif_core.dic. The current version number is 2.4.    #
#                                                                            #
# Software is freely available for graphical display of the structure(s) in  #
# this CIF.  For information consult the CIF home page http://www.iucr.org/  #
# cif/home.html                                                              #
#                                                                            #
# This file may be used for bona fide research purposes within the           #
# scientific community so long as proper attribution is given to the journal # 
# article from which it was obtained.                                        #
#                                                                            #
##############################################################################
                                             
data_I
_audit_creation_method     SHELXL-97
_chemical_name_systematic
;
poly[diaquadi-\m-citrato(3-)-trizinc(II)]
;
_chemical_name_common     ?
_chemical_formula_moiety     'C12 H14 O16 Zn3'
_chemical_formula_sum     'C12 H14 O16 Zn3'
_chemical_formula_iupac     '[Zn3 (C6 H5 O7)2 (H2 O)2]'
_chemical_formula_weight     610.34
_chemical_melting_point     ?
_symmetry_cell_setting     triclinic
_symmetry_space_group_name_H-M     'P -1'
_symmetry_space_group_name_Hall     '-P 1'
loop_
    _symmetry_equiv_pos_as_xyz
    'x, y, z'
    '-x, -y, -z'
_cell_length_a     6.4649(13)
_cell_length_b     7.2666(15)
_cell_length_c     9.6951(19)
_cell_angle_alpha     85.27(3)
_cell_angle_beta     77.31(3)
_cell_angle_gamma     80.99(3)
_cell_volume     438.29(15)
_cell_formula_units_Z     1
_cell_measurement_reflns_used     2026
_cell_measurement_theta_min     3.26
_cell_measurement_theta_max     27.47
_cell_measurement_temperature     298(2)
_exptl_crystal_description     'block'
_exptl_crystal_colour     'yellow'
_exptl_crystal_size_max     0.28
_exptl_crystal_size_mid     0.26
_exptl_crystal_size_min     0.22
_exptl_crystal_density_diffrn     2.312
_exptl_crystal_density_meas     ?
_exptl_crystal_density_method     'not measured'
_exptl_crystal_F_000     304
_exptl_absorpt_coefficient_mu     4.163
_exptl_absorpt_correction_type     'multi-scan'
_exptl_absorpt_process_details     'ABSCOR (Higashi, 1995)'
_exptl_absorpt_correction_T_min     0.3886
_exptl_absorpt_correction_T_max     0.4611
_exptl_special_details
;
 ?
;
_diffrn_ambient_temperature     298(2)
_diffrn_radiation_type     MoK\a
_diffrn_radiation_wavelength     0.71073
_diffrn_radiation_source     'fine-focus sealed tube'
_diffrn_radiation_monochromator     graphite
_diffrn_measurement_device_type     'Rigaku R-AXIS RAPID IP'
_diffrn_measurement_method     '\w-scans'
_diffrn_detector_area_resol_mean     ?
_diffrn_reflns_number     4339
_diffrn_reflns_av_R_equivalents     0.0290
_diffrn_reflns_av_sigmaI/netI     0.0370
_diffrn_reflns_theta_min     3.26
_diffrn_reflns_theta_max     27.47
_diffrn_reflns_theta_full     27.47
_diffrn_measured_fraction_theta_max     0.989
_diffrn_measured_fraction_theta_full     0.989
_diffrn_reflns_limit_h_min     -8
_diffrn_reflns_limit_h_max     8
_diffrn_reflns_limit_k_min     -9
_diffrn_reflns_limit_k_max     9
_diffrn_reflns_limit_l_min     -12
_diffrn_reflns_limit_l_max     12
_diffrn_standards_number     0
_diffrn_standards_interval_count     .
_diffrn_standards_interval_time     .
_diffrn_standards_decay_%     ?
_refine_special_details
;
 Refinement of F^2^ against ALL reflections.  The weighted R-factor wR and
 goodness of fit S are based on F^2^, conventional R-factors R are based
 on F, with F set to zero for negative F^2^. The threshold expression of
 F^2^ > 2sigma(F^2^) is used only for calculating R-factors(gt) etc. and is
 not relevant to the choice of reflections for refinement.  R-factors based
 on F^2^ are statistically about twice as large as those based on F, and R-
 factors based on ALL data will be even larger.
 The highest residual peak, 0.871 eA^3^, is close to O (1) (with the
 distance of ca. 0.967 A), to C(1) with the distance of ca. 1.296 A, but
 featureless. The deepest hole is -0.604 eA^3^.
;
_reflns_number_total     2004
_reflns_number_gt     1763
_reflns_threshold_expression     'I>2\s(I)'
_refine_ls_structure_factor_coef     Fsqd
_refine_ls_matrix_type     full
_refine_ls_R_factor_all     0.0313
_refine_ls_R_factor_gt     0.0270
_refine_ls_wR_factor_gt     0.0643
_refine_ls_wR_factor_ref     0.0660
_refine_ls_goodness_of_fit_ref     1.035
_refine_ls_restrained_S_all     1.035
_refine_ls_number_reflns     2004
_refine_ls_number_parameters     146
_refine_ls_number_restraints     0
_refine_ls_hydrogen_treatment     mixed
_refine_ls_weighting_scheme     calc
_refine_ls_weighting_details
              'w=1/[\s^2^(Fo^2^)+(0.0291P)^2^+0.3186P] where P=(Fo^2^+2Fc^2^)/3'
_atom_sites_solution_hydrogens     geom
_atom_sites_solution_primary     direct
_atom_sites_solution_secondary     difmap
_refine_ls_shift/su_max     0.000
_refine_ls_shift/su_mean     0.000
_refine_diff_density_max     0.872
_refine_diff_density_min     -0.601
_refine_ls_extinction_method     none
_refine_ls_extinction_coef     ?
loop_
    _atom_type_symbol
    _atom_type_description
    _atom_type_scat_dispersion_real
    _atom_type_scat_dispersion_imag
    _atom_type_scat_source
    'C' 'C' 0.0033 0.0016
                         'International Tables Vol C Tables 4.2.6.8 and 6.1.1.4'
    'H' 'H' 0.0000 0.0000
                         'International Tables Vol C Tables 4.2.6.8 and 6.1.1.4'
    'O' 'O' 0.0106 0.0060
                         'International Tables Vol C Tables 4.2.6.8 and 6.1.1.4'
    'Zn' 'Zn' 0.2839 1.4301
                         'International Tables Vol C Tables 4.2.6.8 and 6.1.1.4'
_computing_data_collection     'RAPID-AUTO (Rigaku, 1998)'
_computing_cell_refinement     'RAPID-AUTO (Rigaku, 1998)'
_computing_data_reduction     'RAPID-AUTO (Rigaku, 1998)'
_computing_structure_solution     'SHELXS97 (Sheldrick, 2008)'
_computing_structure_refinement     'SHELXL97 (Sheldrick, 2008)'
_computing_molecular_graphics     'SHELXTL-PLUS (Sheldrick, 2008)'
_computing_publication_material     'SHELXL-97 (Sheldrick, 2008)'
loop_
    _atom_site_type_symbol
    _atom_site_label
    _atom_site_fract_x
    _atom_site_fract_y
    _atom_site_fract_z
    _atom_site_U_iso_or_equiv
    _atom_site_adp_type
    _atom_site_calc_flag
    _atom_site_refinement_flags
    _atom_site_occupancy
    _atom_site_disorder_assembly
    _atom_site_disorder_group
    Zn Zn1 0.0000 0.0000 0.0000 0.02280(11) Uani d S 1 . .
    Zn Zn2 0.43151(4) -0.21372(4) 0.32805(3) 0.02389(10) Uani d . 1 . .
    C C1 -0.1926(4) 0.3065(4) 0.4125(2) 0.0263(5) Uani d . 1 . .
    C C2 -0.0112(4) 0.3838(3) 0.3087(2) 0.0220(5) Uani d . 1 . .
    H H2A 0.1033 0.3924 0.3569 0.026 Uiso calc R 1 . .
    H H2B -0.0624 0.5087 0.2756 0.026 Uiso calc R 1 . .
    C C3 0.0768(3) 0.2625(3) 0.1818(2) 0.0179(4) Uani d . 1 . .
    C C4 0.2481(4) 0.3533(3) 0.0755(2) 0.0224(5) Uani d . 1 . .
    H H4A 0.1908 0.4827 0.0582 0.027 Uiso calc R 1 . .
    H H4B 0.3698 0.3527 0.1189 0.027 Uiso calc R 1 . .
    C C5 0.3282(4) 0.2647(3) -0.0660(2) 0.0213(5) Uani d . 1 . .
    C C6 0.1701(4) 0.0658(3) 0.2287(2) 0.0198(4) Uani d . 1 . .
    O O1 -0.2934(4) 0.1977(5) 0.3701(2) 0.0669(9) Uani d . 1 . .
    O O2 -0.2314(3) 0.3509(3) 0.53876(18) 0.0344(5) Uani d . 1 . .
    O O3 0.2747(3) 0.1149(3) -0.09162(18) 0.0300(4) Uani d . 1 . .
    O O4 0.4538(3) 0.3523(3) -0.15702(18) 0.0300(4) Uani d . 1 . .
    O O5 0.2952(3) 0.0518(3) 0.31332(18) 0.0260(4) Uani d . 1 . .
    O O6 0.1257(3) -0.0737(2) 0.17968(19) 0.0324(4) Uani d . 1 . .
    O O7 -0.0943(3) 0.2466(2) 0.11071(17) 0.0210(3) Uani d . 1 . .
    O O8 0.6828(3) -0.1961(3) 0.41525(19) 0.0334(4) Uani d . 1 . .
    H H2 0.7285 -0.0927 0.3885 0.050 Uiso d R 1 . .
    H H1 0.6486 -0.2004 0.5051 0.050 Uiso d R 1 . .
    H H1A -0.191(6) 0.237(5) 0.173(4) 0.049(11) Uiso d . 1 . .
loop_
    _atom_site_aniso_label
    _atom_site_aniso_U_11
    _atom_site_aniso_U_22
    _atom_site_aniso_U_33
    _atom_site_aniso_U_12
    _atom_site_aniso_U_13
    _atom_site_aniso_U_23
    Zn1 0.0297(2) 0.0247(2) 0.01762(18) -0.01201(16) -0.00723(15) -0.00034(15)
    Zn2 0.02577(16) 0.02446(16) 0.01887(15) -0.00433(11) 0.00168(10)
                                                                    -0.00202(11)
    C1 0.0259(12) 0.0329(13) 0.0189(10) -0.0080(10) 0.0010(9) -0.0016(10)
    C2 0.0240(11) 0.0246(12) 0.0160(10) -0.0050(9) 0.0003(8) -0.0023(9)
    C3 0.0198(10) 0.0219(11) 0.0130(9) -0.0066(9) -0.0025(8) -0.0018(8)
    C4 0.0256(12) 0.0246(12) 0.0168(10) -0.0103(9) 0.0010(9) -0.0011(9)
    C5 0.0185(11) 0.0260(12) 0.0182(10) -0.0029(9) -0.0011(8) -0.0014(9)
    C6 0.0210(11) 0.0242(11) 0.0140(9) -0.0064(9) -0.0011(8) -0.0010(9)
    O1 0.0598(15) 0.119(2) 0.0318(11) -0.0641(17) 0.0145(10) -0.0292(14)
    O2 0.0445(11) 0.0434(11) 0.0162(8) -0.0231(9) 0.0056(7) -0.0072(8)
    O3 0.0324(10) 0.0317(10) 0.0256(9) -0.0144(8) 0.0045(7) -0.0106(8)
    O4 0.0338(10) 0.0315(10) 0.0215(8) -0.0144(8) 0.0094(7) -0.0056(7)
    O5 0.0269(9) 0.0278(9) 0.0254(8) -0.0009(7) -0.0118(7) -0.0031(7)
    O6 0.0510(12) 0.0192(9) 0.0351(10) -0.0106(8) -0.0243(9) 0.0041(7)
    O7 0.0204(8) 0.0277(9) 0.0157(7) -0.0045(7) -0.0047(6) -0.0013(6)
    O8 0.0377(11) 0.0377(11) 0.0253(9) -0.0043(8) -0.0086(8) -0.0020(8)
_geom_special_details
;
 All esds (except the esd in the dihedral angle between two l.s. planes)
 are estimated using the full covariance matrix.  The cell esds are taken
 into account individually in the estimation of esds in distances, angles
 and torsion angles; correlations between esds in cell parameters are only
 used when they are defined by crystal symmetry.  An approximate (isotropic)
 treatment of cell esds is used for estimating esds involving l.s. planes.
;
loop_
    _geom_bond_atom_site_label_1
    _geom_bond_atom_site_label_2
    _geom_bond_site_symmetry_2
    _geom_bond_distance
    _geom_bond_publ_flag
    Zn1 O3 . 2.0707(18) y
    Zn1 O3 2 2.0707(18) ?
    Zn1 O6 2 2.0768(18) ?
    Zn1 O6 . 2.0768(18) y
    Zn1 O7 2 2.1029(18) ?
    Zn1 O7 . 2.1029(18) y
    Zn2 O2 2_556 1.9475(19) y
    Zn2 O4 2_655 1.9528(18) y
    Zn2 O5 . 1.9992(19) y
    Zn2 O8 . 2.0141(19) y
    C1 O1 . 1.245(3) ?
    C1 O2 . 1.254(3) ?
    C1 C2 . 1.516(3) ?
    C2 C3 . 1.526(3) ?
    C2 H2A . 0.9700 ?
    C2 H2B . 0.9700 ?
    C3 O7 . 1.449(3) ?
    C3 C4 . 1.529(3) ?
    C3 C6 . 1.535(3) ?
    C4 C5 . 1.515(3) ?
    C4 H4A . 0.9700 ?
    C4 H4B . 0.9700 ?
    C5 O3 . 1.252(3) ?
    C5 O4 . 1.264(3) ?
    C6 O6 . 1.252(3) ?
    C6 O5 . 1.261(3) ?
    O2 Zn2 2_556 1.9475(19) ?
    O4 Zn2 2_655 1.9528(18) ?
    O7 H1A . 0.78(4) ?
    O8 H2 . 0.8500 ?
    O8 H1 . 0.8500 ?
loop_
    _geom_angle_atom_site_label_1
    _geom_angle_atom_site_label_2
    _geom_angle_atom_site_label_3
    _geom_angle_site_symmetry_1
    _geom_angle_site_symmetry_3
    _geom_angle
    _geom_angle_publ_flag
    O3 Zn1 O3 . 2 180.00(9) ?
    O3 Zn1 O6 . 2 91.13(8) ?
    O3 Zn1 O6 2 2 88.87(8) ?
    O3 Zn1 O6 . . 88.87(8) ?
    O3 Zn1 O6 2 . 91.13(8) ?
    O6 Zn1 O6 2 . 180.00(11) ?
    O3 Zn1 O7 . 2 94.73(7) ?
    O3 Zn1 O7 2 2 85.27(7) ?
    O6 Zn1 O7 2 2 78.62(7) ?
    O6 Zn1 O7 . 2 101.38(7) ?
    O3 Zn1 O7 . . 85.27(7) ?
    O3 Zn1 O7 2 . 94.73(7) ?
    O6 Zn1 O7 2 . 101.38(7) ?
    O6 Zn1 O7 . . 78.62(7) ?
    O7 Zn1 O7 2 . 180.00(8) ?
    O2 Zn2 O4 2_556 2_655 109.95(8) ?
    O2 Zn2 O5 2_556 . 108.17(9) ?
    O4 Zn2 O5 2_655 . 119.97(8) ?
    O2 Zn2 O8 2_556 . 108.62(8) ?
    O4 Zn2 O8 2_655 . 106.38(8) ?
    O5 Zn2 O8 . . 103.11(8) ?
    O1 C1 O2 . . 122.6(2) ?
    O1 C1 C2 . . 118.9(2) ?
    O2 C1 C2 . . 118.5(2) ?
    C1 C2 C3 . . 112.11(19) ?
    C1 C2 H2A . . 109.2 ?
    C3 C2 H2A . . 109.2 ?
    C1 C2 H2B . . 109.2 ?
    C3 C2 H2B . . 109.2 ?
    H2A C2 H2B . . 107.9 ?
    O7 C3 C2 . . 109.47(18) ?
    O7 C3 C4 . . 107.60(17) ?
    C2 C3 C4 . . 110.10(18) ?
    O7 C3 C6 . . 108.42(17) ?
    C2 C3 C6 . . 110.98(18) ?
    C4 C3 C6 . . 110.19(19) ?
    C5 C4 C3 . . 116.49(18) ?
    C5 C4 H4A . . 108.2 ?
    C3 C4 H4A . . 108.2 ?
    C5 C4 H4B . . 108.2 ?
    C3 C4 H4B . . 108.2 ?
    H4A C4 H4B . . 107.3 ?
    O3 C5 O4 . . 122.0(2) ?
    O3 C5 C4 . . 122.6(2) ?
    O4 C5 C4 . . 115.4(2) ?
    O6 C6 O5 . . 122.3(2) ?
    O6 C6 C3 . . 119.8(2) ?
    O5 C6 C3 . . 117.8(2) ?
    C1 O2 Zn2 . 2_556 116.04(16) ?
    C5 O3 Zn1 . . 128.61(16) ?
    C5 O4 Zn2 . 2_655 111.81(15) ?
    C6 O5 Zn2 . . 108.96(16) ?
    C6 O6 Zn1 . . 111.25(16) ?
    C3 O7 Zn1 . . 106.24(13) ?
    C3 O7 H1A . . 103(3) ?
    Zn1 O7 H1A . . 111(3) ?
    Zn2 O8 H2 . . 109.3 ?
    Zn2 O8 H1 . . 111.9 ?
    H2 O8 H1 . . 107.6 ?
data_global
_journal_date_recd_electronic     2008-04-03
_journal_date_accepted     2008-09-05
_journal_name_full     'Acta Crystallographica, Section E'
_journal_year     2009
_journal_volume     65
_journal_issue      2
_journal_page_first     m183
_journal_page_last     m183
_journal_paper_category     QM
_journal_coeditor_code     RK2084
_publ_contact_author_name     'Enbo Wang'
_publ_contact_author_address
;
Key laboratory of Polyoxometalates Science of Ministry of Education,
Department of Chemistry
Northeast Normal University
Changchun 130024
People's Republic of China
;
_publ_contact_author_email     wangenbo@public.cc.jl.cn
_publ_contact_author_fax     '+86-431-85098787'
_publ_contact_author_phone     '+86-431-85098787'
_publ_section_title
;
A second modification of poly[diaquadi-\m-citrato(3-)-trizinc(II)]
;
loop_
    _publ_author_name
    _publ_author_address
    'Xiang-He Li'
;
Department of Chemistry
Northeast Normal University
Changchun 130024
People's Republic of China
;
    'Wei-Lin Chen'
;
Department of Chemistry
Northeast Normal University
Changchun 130024
People's Republic of China
;
    'En-Bo Wang'
;
Department of Chemistry
Northeast Normal University
Changchun 130024
People's Republic of China
;
