# Supplementary material for: A second modification of poly[diaquadi-μ-citrato(3−)-trizinc(II)]
Source: Acta Crystallogr Sect E Struct Rep Online. 2009 Jan 14;65(Pt 2):m183. doi: 10.1107/S1600536808028456 (PMC2968354; doi:10.1107/S1600536808028456)
Supplement: Supplementary file 2 [file e-65-0m183-Isup2.hkl]

# 
# h,k,l, Fc-squared, Fo-squared, sigma(Fo-squared) and status flag 
# 
data_I 
_shelx_title ' 665b in P-1' 
_shelx_refln_list_code          4 
_shelx_F_calc_maximum      140.76 
_exptl_crystal_F_000       304.00 
_reflns_d_resolution_high  0.7703 
 
loop_ 
 _symmetry_equiv_pos_as_xyz 
 'x, y, z' 
 '-x, -y, -z' 
 
_cell_length_a     6.4649 
_cell_length_b     7.2666 
_cell_length_c     9.6951 
_cell_angle_alpha  85.271 
_cell_angle_beta   77.306 
_cell_angle_gamma  80.985 
 
_shelx_F_squared_multiplier     1.000 
 
loop_ 
 _refln_index_h 
 _refln_index_k 
 _refln_index_l 
 _refln_F_squared_calc 
 _refln_F_squared_meas 
 _refln_F_squared_sigma 
 _refln_observed_status 
   1   0   0       14.35       17.36      1.59 o 
   2   0   0       86.40       80.05      2.10 o 
   3   0   0      337.22      342.19     12.77 o 
   4   0   0      396.17      373.93     11.85 o 
   5   0   0      126.64      121.00      6.35 o 
   6   0   0       66.20       64.87      7.30 o 
   7   0   0      529.66      533.63     20.92 o 
   8   0   0       79.08       69.63      9.13 o 
  -7   1   0      234.85      233.12     13.11 o 
  -6   1   0      132.32      127.15      4.10 o 
  -5   1   0      231.71      213.93     14.16 o 
  -4   1   0     1995.78     1888.16     66.19 o 
  -3   1   0      291.39      296.27      7.68 o 
  -2   1   0       58.42       56.21      3.31 o 
  -1   1   0       28.54       29.46      0.75 o 
   1   1   0      831.87      888.28     20.19 o 
   2   1   0       15.25       18.16      4.04 o 
   3   1   0     4029.55     4215.02    108.30 o 
   4   1   0     1059.67     1065.59     23.76 o 
   5   1   0      532.56      544.22     16.48 o 
   6   1   0       11.26       10.52      2.62 o 
   7   1   0      159.06      174.74     17.21 o 
   8   1   0       11.73        9.27      5.30 o 
  -7   2   0        7.67        0.58      3.77 o 
  -6   2   0      825.00      770.44     47.00 o 
  -5   2   0       26.12       32.66      1.39 o 
  -4   2   0     1368.51     1412.24     76.52 o 
  -3   2   0      254.42      255.29      4.61 o 
  -2   2   0       75.86       70.56      4.10 o 
  -1   2   0     5645.36     5911.90    139.42 o 
   0   2   0     3347.25     3483.15     84.25 o 
   1   2   0     3257.31     3033.11     67.09 o 
   2   2   0      143.04      140.46      4.63 o 
   3   2   0     3692.50     3794.81    105.24 o 
   4   2   0       12.07       10.37      3.13 o 
   5   2   0      350.72      353.83     10.39 o 
   6   2   0      355.75      347.95     10.82 o 
   7   2   0        2.09        2.12      2.57 o 
   8   2   0      240.50      246.49     14.56 o 
  -7   3   0        8.86       12.78      4.50 o 
  -6   3   0       19.54       18.31      4.66 o 
  -5   3   0      504.70      528.37     21.10 o 
  -4   3   0       13.24       16.52      2.70 o 
  -3   3   0      640.73      635.56     19.33 o 
  -2   3   0      309.39      289.44     18.86 o 
  -1   3   0     5517.66     5349.20    227.17 o 
   0   3   0      316.54      351.32      8.10 o 
   1   3   0      433.62      410.16      9.60 o 
   2   3   0     1110.80     1121.91     19.56 o 
   3   3   0       41.06       37.05      3.50 o 
   4   3   0     2567.19     2537.73     58.28 o 
   5   3   0       47.50       47.53      4.70 o 
   6   3   0      953.38      964.32     21.86 o 
   7   3   0       18.01       17.37      3.32 o 
   8   3   0       42.16       45.15      6.23 o 
  -6   4   0       86.04       92.11      6.41 o 
  -5   4   0      391.90      438.82     20.25 o 
  -4   4   0      341.51      337.33     18.40 o 
  -3   4   0      799.04      753.52     23.70 o 
  -2   4   0       25.88       26.14      2.37 o 
  -1   4   0      340.98      359.14      8.09 o 
   0   4   0     1142.88     1141.76     38.66 o 
   1   4   0      101.85      101.13      6.02 o 
   2   4   0     4886.98     5017.83    145.27 o 
   3   4   0       11.05       10.00      1.71 o 
   4   4   0      102.17      121.14      7.94 o 
   5   4   0      103.17      103.88      6.95 o 
   6   4   0      228.00      212.98      6.97 o 
   7   4   0       32.18       47.91      7.88 o 
  -6   5   0        1.38        2.45      3.37 o 
  -5   5   0       27.14       24.67     13.90 o 
  -4   5   0      302.65      324.92     10.06 o 
  -3   5   0       13.68       17.15      2.85 o 
  -2   5   0     1384.60     1318.39     79.23 o 
  -1   5   0      230.05      199.45      5.38 o 
   0   5   0     1448.34     1489.78     32.83 o 
   1   5   0      146.34      157.55      6.39 o 
   2   5   0     1013.71     1032.25     20.95 o 
   3   5   0     1561.65     1522.80     34.96 o 
   4   5   0        0.02        0.09      2.70 o 
   5   5   0      862.12      914.49     26.21 o 
   6   5   0      110.61      119.85      6.32 o 
   7   5   0      227.49      235.33     10.66 o 
  -5   6   0        6.14       11.83      4.97 o 
  -4   6   0      534.69      543.51     19.33 o 
  -3   6   0      130.10      105.69      8.47 o 
  -2   6   0      270.84      218.15     14.63 o 
  -1   6   0        2.09        2.52      2.29 o 
   0   6   0        0.82        2.40      2.54 o 
   1   6   0      199.80      225.96     10.83 o 
   2   6   0       62.85       79.86      5.10 o 
   3   6   0     1082.29     1106.35     47.79 o 
   4   6   0       91.67       88.39      5.43 o 
   5   6   0      906.15      890.44     22.67 o 
   6   6   0        2.79        2.95      4.06 o 
  -4   7   0       39.81       41.35     12.64 o 
  -3   7   0      168.35      176.99     20.25 o 
  -2   7   0        0.09        1.43      1.72 o 
  -1   7   0      577.29      559.52     11.97 o 
   0   7   0      530.84      498.56     13.95 o 
   1   7   0      832.51      896.29     22.73 o 
   2   7   0        0.57        2.12      3.54 o 
   3   7   0      224.45      225.55      6.87 o 
   4   7   0       66.22       89.38      5.21 o 
   5   7   0       10.07        6.36      2.47 o 
   6   7   0      309.24      316.16      9.66 o 
  -3   8   0      369.12      412.50     21.05 o 
  -2   8   0        0.63        0.89      2.35 o 
  -1   8   0      301.80      280.04     18.20 o 
   0   8   0       27.47       30.97      7.68 o 
   1   8   0       35.05       41.02      6.03 o 
   2   8   0      352.34      345.31     10.85 o 
   3   8   0        1.50        1.82      2.05 o 
   4   8   0      413.51      413.02     15.22 o 
   5   8   0        4.70        7.66      6.75 o 
  -1   9   0        4.99        3.34      3.75 o 
   0   9   0      146.07      127.65      9.40 o 
   1   9   0      136.66      139.05      6.42 o 
   2   9   0      229.98      245.19      7.84 o 
   3   9   0       10.50       21.75      5.69 o 
  -3  -9   1      381.82      380.60     15.89 o 
  -2  -9   1        2.21        3.80      3.17 o 
  -1  -9   1       50.22       62.71      6.55 o 
   0  -9   1       72.63       81.14      6.63 o 
   1  -9   1       91.00       83.12      9.30 o 
  -4  -8   1        3.26        7.13      2.98 o 
  -3  -8   1       14.42       13.42      3.78 o 
  -2  -8   1       92.90       99.45      6.67 o 
  -1  -8   1       44.85       37.14      4.85 o 
   0  -8   1     1094.34     1075.08     30.52 o 
   1  -8   1       18.17       14.25      3.25 o 
   2  -8   1      239.23      199.55     38.85 o 
   3  -8   1       14.85       15.75      6.75 o 
  -6  -7   1       63.53       66.26      7.41 o 
  -5  -7   1        4.34        1.06      2.43 o 
  -4  -7   1      918.17      893.09     25.22 o 
  -3  -7   1        0.54        1.63      2.22 o 
  -2  -7   1       51.79       57.66     11.98 o 
  -1  -7   1      220.37      240.14     13.17 o 
   0  -7   1      301.88      321.12     10.72 o 
   1  -7   1       39.49       61.60      4.82 o 
   2  -7   1        0.85       -0.68      2.10 o 
   3  -7   1      347.16      380.07     19.46 o 
   4  -7   1       87.19       93.73     11.12 o 
  -6  -6   1      551.29      532.31     14.48 o 
  -5  -6   1       39.76       44.00      7.88 o 
  -4  -6   1     1535.43     1534.04     40.18 o 
  -3  -6   1       17.44       16.35      4.77 o 
  -2  -6   1       48.14       55.22      4.87 o 
  -1  -6   1      435.72      425.86     12.65 o 
   0  -6   1      138.68      170.62      6.60 o 
   1  -6   1      817.20      950.98     80.49 o 
   2  -6   1       45.30       49.00      4.24 o 
   3  -6   1      829.24      689.29     51.76 o 
   4  -6   1        0.14        6.49      5.56 o 
   5  -6   1       90.37      122.43      9.52 o 
  -7  -5   1      133.63      131.49      9.99 o 
  -6  -5   1      101.83      114.17      6.96 o 
  -5  -5   1      549.18      522.30     12.76 o 
  -4  -5   1       28.84       31.82      3.07 o 
  -3  -5   1      231.32      241.26     10.52 o 
  -2  -5   1       44.50       47.18      6.82 o 
  -1  -5   1     2786.26     2812.67     75.88 o 
   0  -5   1       59.54       80.62      5.50 o 
   1  -5   1      360.27      337.79     12.51 o 
   2  -5   1      140.72      151.19     18.19 o 
   3  -5   1        0.03        0.61      4.63 o 
   4  -5   1      506.47      511.26     32.83 o 
   5  -5   1      162.72      159.09      9.72 o 
   6  -5   1      160.68      180.70      9.69 o 
  -7  -4   1       65.86       70.48      6.88 o 
  -6  -4   1       36.45       31.07      6.36 o 
  -5  -4   1     1522.38     1479.10     37.79 o 
  -4  -4   1      186.95      196.44      5.70 o 
  -3  -4   1     2213.40     2183.96     52.21 o 
  -2  -4   1       15.44       17.08      2.60 o 
  -1  -4   1      258.09      260.83      6.53 o 
   0  -4   1     1414.70     1580.39     34.82 o 
   1  -4   1      150.31      152.12     11.72 o 
   2  -4   1     1701.90     1674.67     72.88 o 
   3  -4   1      180.94      190.50     10.06 o 
   4  -4   1      553.04      542.50     19.86 o 
   5  -4   1       38.46       47.48      4.56 o 
   6  -4   1      117.60      139.26      9.37 o 
  -7  -3   1      668.11      687.71     21.69 o 
  -6  -3   1       16.11       13.23      2.99 o 
  -5  -3   1      215.69      221.69      6.59 o 
  -4  -3   1      952.29      932.13     18.76 o 
  -3  -3   1       75.83       66.82      3.49 o 
  -2  -3   1     2483.39     2464.86     46.50 o 
  -1  -3   1      686.34      697.37     14.60 o 
   0  -3   1     3435.44     3542.58     90.31 o 
   1  -3   1     2047.26     2194.98     52.17 o 
   2  -3   1     1284.31     1184.97     20.69 o 
   3  -3   1     1072.17     1313.23     51.23 o 
   4  -3   1        2.56       -0.19      1.87 o 
   5  -3   1      769.36      756.15     26.73 o 
   6  -3   1        3.18        1.56      2.88 o 
   7  -3   1      308.29      316.02     15.55 o 
  -7  -2   1      142.37      144.58     11.74 o 
  -6  -2   1      360.20      352.36     11.87 o 
  -5  -2   1       49.80       49.32      3.37 o 
  -4  -2   1     2336.83     2469.25     64.50 o 
  -3  -2   1      884.14      943.99     21.38 o 
  -2  -2   1     1849.33     1729.31     51.03 o 
  -1  -2   1      984.45      976.90     17.21 o 
   0  -2   1      442.25      437.54     22.50 o 
   1  -2   1     1323.94     1401.62     61.29 o 
   2  -2   1      565.13      545.28     13.77 o 
   3  -2   1     2126.54     2084.08     65.26 o 
   4  -2   1      114.18      104.73      6.16 o 
   5  -2   1     1327.23     1379.94     32.85 o 
   6  -2   1       31.90       26.80      5.34 o 
   7  -2   1       23.20       29.03      6.37 o 
  -7  -1   1       49.46       51.10      6.75 o 
  -6  -1   1      408.48      405.37     12.78 o 
  -5  -1   1      220.38      226.14     10.39 o 
  -4  -1   1      957.70      938.18     20.31 o 
  -3  -1   1     2139.29     2217.65     49.26 o 
  -2  -1   1      322.53      331.20      5.71 o 
  -1  -1   1     9660.79     9348.91    323.18 o 
   0  -1   1        9.15        9.15      1.39 o 
   1  -1   1    19814.50    18772.51    897.83 o 
   2  -1   1     1168.15     1242.67     33.49 o 
   3  -1   1       84.91       84.46      6.22 o 
   4  -1   1       58.07       62.75      3.97 o 
   5  -1   1      276.97      281.84     10.19 o 
   6  -1   1      549.48      560.64     29.52 o 
   7  -1   1      107.28      119.54     15.49 o 
   8  -1   1      160.25      136.29     89.89 o 
  -7   0   1        3.73       10.19      4.77 o 
  -6   0   1        7.91        4.90      6.49 o 
  -5   0   1      133.88      131.23      6.95 o 
  -4   0   1      409.02      391.44      9.45 o 
  -3   0   1     2476.60     2444.04     52.76 o 
  -2   0   1      327.82      377.63      6.18 o 
  -1   0   1     5786.13     5893.59    166.64 o 
   1   0   1     1328.22     1304.49     28.59 o 
   2   0   1     1405.21     1303.03     30.98 o 
   3   0   1      308.95      292.70     10.33 o 
   4   0   1     1799.30     1741.22     50.17 o 
   5   0   1      241.92      241.86      8.74 o 
   6   0   1      357.12      362.06     20.78 o 
   7   0   1        0.09        7.55      7.55 o 
   8   0   1       34.26       28.59      6.88 o 
  -7   1   1      566.82      550.05     23.03 o 
  -6   1   1       67.36       67.74      6.49 o 
  -5   1   1     1566.80     1080.95    347.04 o 
  -4   1   1      297.61      279.59      8.87 o 
  -3   1   1      375.75      333.20      8.60 o 
  -2   1   1      475.53      423.41      5.48 o 
  -1   1   1     1035.93     1184.47     28.48 o 
   0   1   1     2915.63     3032.77     66.33 o 
   1   1   1     7420.02     7404.96    223.11 o 
   2   1   1     4631.16     4747.00    124.76 o 
   3   1   1      194.31      207.50      4.45 o 
   4   1   1     2184.31     2196.36     49.72 o 
   5   1   1       76.29       76.52      8.47 o 
   6   1   1       53.18       59.70      5.30 o 
   7   1   1      160.43      167.86      9.93 o 
   8   1   1       21.18       23.30     11.12 o 
  -7   2   1      273.70      265.43     15.09 o 
  -6   2   1        7.40        6.03      1.79 o 
  -5   2   1       64.16       65.67      4.10 o 
  -4   2   1     1187.08     1147.14     23.29 o 
  -3   2   1       83.15       89.66      4.04 o 
  -2   2   1     2241.62     2232.96    171.57 o 
  -1   2   1        1.77        3.69      1.09 o 
   0   2   1     5363.60     5474.84    208.51 o 
   1   2   1       59.49       64.08      1.39 o 
   2   2   1      246.96      247.34      9.27 o 
   3   2   1     1656.81     1696.28     31.83 o 
   4   2   1      159.39      167.09      4.96 o 
   5   2   1     2758.03     2814.61     72.45 o 
   6   2   1       11.29        7.02      2.77 o 
   7   2   1      394.68      391.72     15.36 o 
   8   2   1        1.07        0.13      6.49 o 
  -7   3   1       75.59       84.29      9.23 o 
  -6   3   1       68.44       83.28      7.57 o 
  -5   3   1      249.36      241.93      8.38 o 
  -4   3   1     1181.05     1229.28     34.38 o 
  -3   3   1      493.13      541.15     14.27 o 
  -2   3   1     2041.65     2122.91     44.44 o 
  -1   3   1     1376.47     1443.05     29.85 o 
   0   3   1      324.47      349.69     20.32 o 
   1   3   1      727.02      707.74     11.06 o 
   2   3   1       42.00       43.88      1.49 o 
   3   3   1     4536.41     4685.09    128.36 o 
   4   3   1     1006.98      949.48     18.73 o 
   5   3   1       34.23       32.78      6.55 o 
   6   3   1        4.90        3.07      2.33 o 
   7   3   1       73.28       85.74      5.89 o 
   8   3   1       93.98       86.84      8.47 o 
  -6   4   1      191.56      185.06      8.91 o 
  -5   4   1       14.36       10.26      4.50 o 
  -4   4   1        4.38        5.63      2.85 o 
  -3   4   1      348.99      362.70      9.86 o 
  -2   4   1       10.91       14.03      5.56 o 
  -1   4   1     4932.33     4974.89    146.42 o 
   0   4   1      326.31      341.81     28.40 o 
   1   4   1     2941.23     2942.62     68.21 o 
   2   4   1      533.39      542.08      9.89 o 
   3   4   1      408.86      401.93      7.06 o 
   4   4   1      449.91      443.26     10.26 o 
   5   4   1      160.06      164.62      4.72 o 
   6   4   1      424.68      436.11     11.84 o 
   7   4   1      163.71      171.69      6.51 o 
  -6   5   1        2.19        3.77      4.21 o 
  -5   5   1      388.57      380.49     14.54 o 
  -4   5   1      100.18      109.86      5.33 o 
  -3   5   1      591.25      650.22     12.18 o 
  -2   5   1      116.55      108.80      4.32 o 
  -1   5   1      258.65      243.03      5.65 o 
   0   5   1      118.56      105.97      8.67 o 
   1   5   1      748.95      831.70     22.64 o 
   2   5   1     2669.14     2765.27     65.38 o 
   3   5   1      323.14      323.56      8.87 o 
   4   5   1     1167.83     1181.17     26.04 o 
   5   5   1      178.51      178.68      5.04 o 
   6   5   1      222.58      229.39      7.84 o 
   7   5   1        3.07        3.21      2.88 o 
  -5   6   1      313.92      322.70     11.62 o 
  -4   6   1        4.30        6.27      3.37 o 
  -3   6   1        1.80        3.03      1.89 o 
  -2   6   1      494.58      527.95     11.19 o 
  -1   6   1      480.12      487.44     11.95 o 
   0   6   1      456.91      470.11     12.71 o 
   1   6   1       80.30       70.61      5.61 o 
   2   6   1     2138.43     2144.15     56.05 o 
   3   6   1        8.39       10.68      1.84 o 
   4   6   1      220.11      220.89     16.94 o 
   5   6   1      202.82      208.69      9.34 o 
   6   6   1       40.95       41.74      6.55 o 
   7   6   1      334.04      343.88     10.06 o 
  -4   7   1       98.83      105.52     10.79 o 
  -3   7   1        6.07        4.40      1.99 o 
  -2   7   1      835.04      851.44     74.66 o 
  -1   7   1      104.19      105.67      5.63 o 
   0   7   1      430.28      428.77      9.30 o 
   1   7   1      438.63      431.45      9.54 o 
   2   7   1       60.60       79.34      9.66 o 
   3   7   1      519.15      539.00     13.48 o 
   4   7   1        3.85        6.30      2.00 o 
   5   7   1      253.83      272.59      8.53 o 
   6   7   1       21.76       17.68      3.11 o 
  -3   8   1        6.90        4.67      2.93 o 
  -2   8   1        0.73        1.08      2.76 o 
  -1   8   1       25.03       29.54      5.63 o 
   0   8   1        2.48        5.88      1.83 o 
   1   8   1      745.97      707.78     26.67 o 
   2   8   1      131.01      117.11      8.67 o 
   3   8   1      428.62      449.56     25.75 o 
   4   8   1        3.09        2.88      2.47 o 
   5   8   1       82.15       86.98      5.58 o 
  -1   9   1      122.41      117.99     23.56 o 
   0   9   1       27.33       21.23      8.16 o 
   1   9   1       75.01       70.47      3.36 o 
   2   9   1       66.95       63.95      4.83 o 
   3   9   1       25.27       35.40      8.80 o 
  -2  -9   2        0.53        0.93      2.62 o 
  -1  -9   2      388.19      357.92     14.33 o 
   0  -9   2       12.32        5.56      5.36 o 
  -4  -8   2        1.38       -2.10      6.88 o 
  -3  -8   2      204.84      198.88     12.51 o 
  -2  -8   2       56.62       33.90      7.42 o 
  -1  -8   2      236.47      225.65      8.56 o 
   0  -8   2        0.15        1.33      2.67 o 
   1  -8   2      168.46      179.49      8.51 o 
   2  -8   2       45.44       42.94     11.72 o 
   3  -8   2        9.95        0.13      4.77 o 
  -5  -7   2      572.36      606.51     47.99 o 
  -4  -7   2       89.90       97.46      7.53 o 
  -3  -7   2      456.90      454.91     15.73 o 
  -2  -7   2        4.46        4.83      5.03 o 
  -1  -7   2       22.11       22.53      3.97 o 
   0  -7   2      523.12      493.40     14.04 o 
   1  -7   2       68.30       76.41      8.21 o 
   2  -7   2      507.51      510.93     33.78 o 
   3  -7   2       12.18       14.30     11.38 o 
   4  -7   2      199.65      218.69     17.08 o 
  -6  -6   2       18.91       25.11      5.23 o 
  -5  -6   2      182.02      175.21      7.57 o 
  -4  -6   2      405.31      409.02     13.70 o 
  -3  -6   2      191.38      202.32      7.50 o 
  -2  -6   2      171.31      169.08      9.40 o 
  -1  -6   2        2.36        2.71      2.56 o 
   0  -6   2     1866.31     1868.13     46.89 o 
   1  -6   2       51.77       87.14     20.65 o 
   2  -6   2       87.13      104.06      7.95 o 
   3  -6   2      149.64      138.91     10.13 o 
   4  -6   2       16.86       20.12     12.71 o 
   5  -6   2      233.45      236.79     17.41 o 
  -7  -5   2        5.32        5.79      3.50 o 
  -6  -5   2       80.82       76.37     10.33 o 
  -5  -5   2       63.27       60.80      5.59 o 
  -4  -5   2     1558.04     1577.73     41.01 o 
  -3  -5   2      591.09      589.93     16.09 o 
  -2  -5   2     1214.64     1189.31     30.01 o 
  -1  -5   2      289.77      299.24      8.87 o 
   0  -5   2      182.73      198.11      8.08 o 
   1  -5   2      733.18      705.67     17.44 o 
   2  -5   2       76.33       69.78      8.54 o 
   3  -5   2      877.30      880.33     57.06 o 
   4  -5   2      434.54      397.41     28.73 o 
   5  -5   2      138.63      148.29      7.88 o 
   6  -5   2        1.35        1.34      4.07 o 
  -7  -4   2        2.44        4.87      3.31 o 
  -6  -4   2      588.59      588.01     15.65 o 
  -5  -4   2       49.38       49.59      4.79 o 
  -4  -4   2      137.88      135.06      5.23 o 
  -3  -4   2      259.53      240.63      7.73 o 
  -2  -4   2        0.84        1.32      2.25 o 
  -1  -4   2     3912.77     3938.96    107.27 o 
   0  -4   2     1155.71     1212.05     27.04 o 
   1  -4   2     1579.73     1678.84     43.61 o 
   2  -4   2      152.88      134.91      6.21 o 
   3  -4   2      771.16      751.40     27.27 o 
   4  -4   2      212.89      228.62     12.05 o 
   5  -4   2        3.14        4.00      3.57 o 
   6  -4   2      290.08      273.20     13.47 o 
  -7  -3   2        0.29        0.55      7.02 o 
  -6  -3   2      126.04      118.92      7.42 o 
  -5  -3   2     1076.33     1016.12     22.89 o 
  -4  -3   2      110.88      114.20      7.74 o 
  -3  -3   2     1298.76     1199.05     26.59 o 
  -2  -3   2      799.76      812.92     22.57 o 
  -1  -3   2     1324.71     1268.73     27.91 o 
   0  -3   2      568.18      626.74     13.44 o 
   1  -3   2       10.60       10.46      2.45 o 
   2  -3   2      548.35      493.68     21.91 o 
   3  -3   2       78.16      100.74      7.02 o 
   4  -3   2     1857.64     1881.41     64.47 o 
   5  -3   2       31.31       44.59     18.47 o 
   6  -3   2      277.85      275.22      9.96 o 
   7  -3   2       27.56       25.80      4.84 o 
  -7  -2   2      245.28      226.63      9.17 o 
  -6  -2   2       32.05       41.07      5.49 o 
  -5  -2   2     1261.57     1266.08     31.77 o 
  -4  -2   2      136.46      132.58      9.66 o 
  -3  -2   2     1264.25     1262.34     26.87 o 
  -2  -2   2     7069.25     7248.32    232.60 o 
  -1  -2   2      866.36      934.99     16.94 o 
   0  -2   2      811.23      778.93     19.20 o 
   1  -2   2       98.78       83.57      6.16 o 
   2  -2   2     6973.86     7385.55    192.72 o 
   3  -2   2      689.24      630.67     17.61 o 
   4  -2   2      610.26      605.38     29.39 o 
   5  -2   2      512.79      531.62     13.10 o 
   6  -2   2        1.36        1.73      3.50 o 
   7  -2   2      161.99      161.68     11.72 o 
  -7  -1   2       88.93      102.36     10.26 o 
  -6  -1   2        4.51        4.71      3.17 o 
  -5  -1   2       21.88       19.95      3.41 o 
  -4  -1   2      210.36      204.73     17.01 o 
  -3  -1   2       37.49       48.35      2.47 o 
  -2  -1   2    11932.50    12294.66    496.93 o 
  -1  -1   2      112.75      107.14      3.49 o 
   0  -1   2     1020.82      939.73     17.27 o 
   1  -1   2      682.03      747.20     10.74 o 
   2  -1   2      483.87      221.82    118.68 o 
   3  -1   2      985.20      884.11    138.93 o 
   4  -1   2        1.50        1.42      0.62 o 
   5  -1   2     1029.14      970.40     32.63 o 
   6  -1   2      295.11      262.50     31.11 o 
   7  -1   2      118.80      137.52      9.41 o 
   8  -1   2       22.00       20.63      5.23 o 
  -7   0   2       31.26       30.84      6.35 o 
  -6   0   2      754.26      757.12     24.29 o 
  -5   0   2      336.55      341.44      8.80 o 
  -4   0   2     2303.37     2241.49     51.15 o 
  -3   0   2       43.17       40.44      2.24 o 
  -2   0   2      315.15      279.76      6.82 o 
  -1   0   2      610.79      595.19     10.01 o 
   0   0   2       44.21       52.40      1.57 o 
   1   0   2     1993.83     2050.76     28.99 o 
   2   0   2     3892.81     4181.86    151.71 o 
   3   0   2     4814.56     4682.74    176.07 o 
   4   0   2        0.33       -1.85      3.18 o 
   5   0   2      935.00      985.05     36.54 o 
   6   0   2        2.12        2.91      3.04 o 
   7   0   2       25.73       25.28      9.13 o 
   8   0   2      143.36      172.89     19.59 o 
  -7   1   2        0.52       -1.46      1.46 o 
  -6   1   2      447.36      438.90      9.04 o 
  -5   1   2        4.03        3.80      2.05 o 
  -4   1   2      296.68      290.15      8.90 o 
  -3   1   2     3149.28     3213.03     63.41 o 
  -2   1   2      123.36      102.00      3.98 o 
  -1   1   2     2246.24     2069.97     28.60 o 
   0   1   2     1098.71     1088.36     29.54 o 
   1   1   2     1621.10     1670.65     35.81 o 
   2   1   2     1163.14     1169.06     25.68 o 
   3   1   2      403.02      407.87      8.60 o 
   4   1   2     1833.01     1823.56     58.12 o 
   5   1   2       30.89       25.68      5.56 o 
   6   1   2     1630.15     1616.25     52.42 o 
   7   1   2        6.62        3.97      3.57 o 
   8   1   2      211.41      221.61     12.97 o 
  -7   2   2       16.64       19.72      6.09 o 
  -6   2   2      229.83      227.25     12.18 o 
  -5   2   2      577.39      555.94     10.89 o 
  -4   2   2      267.91      239.83      4.51 o 
  -3   2   2     3498.60     3478.53    159.26 o 
  -2   2   2       23.70       27.61      2.78 o 
  -1   2   2     1623.39     1549.80     45.56 o 
   0   2   2      208.93      192.96      2.34 o 
   1   2   2       14.89       27.93      2.84 o 
   2   2   2      802.02      700.77      9.36 o 
   3   2   2     1164.94     1212.68     21.43 o 
   4   2   2     4085.25     4264.21    119.91 o 
   5   2   2      132.30      148.20      5.09 o 
   6   2   2       50.25       52.95      4.77 o 
   7   2   2      153.82      160.58     14.43 o 
   8   2   2      130.00      127.48      9.40 o 
  -6   3   2       76.27       75.46     13.37 o 
  -5   3   2      333.10      328.10     20.12 o 
  -4   3   2       10.10       11.24      1.22 o 
  -3   3   2       94.28      107.59      6.62 o 
  -2   3   2     3369.42     3226.37    128.78 o 
  -1   3   2      139.14      127.52     13.24 o 
   0   3   2     7529.53     8195.22    273.93 o 
   1   3   2      211.43      216.63      3.33 o 
   2   3   2      416.90      356.00     11.19 o 
   3   3   2       64.42       77.31      2.22 o 
   4   3   2      300.64      291.32      7.77 o 
   5   3   2      219.31      221.65      5.10 o 
   6   3   2      460.19      471.44     10.48 o 
   7   3   2      811.60      837.45     27.80 o 
   8   3   2        2.69        6.35      7.15 o 
  -6   4   2      175.69      183.06      8.72 o 
  -5   4   2        5.69        6.00      3.42 o 
  -4   4   2      399.66      378.56      9.72 o 
  -3   4   2      121.71      116.18      4.24 o 
  -2   4   2     1849.82     1801.54     30.30 o 
  -1   4   2      397.49      402.39     18.20 o 
   0   4   2     1782.49     1837.33     85.58 o 
   1   4   2      800.12      807.04     15.35 o 
   2   4   2      224.51      238.99      8.27 o 
   3   4   2     1685.98     1759.06     35.21 o 
   4   4   2      364.41      384.48      7.76 o 
   5   4   2      681.74      704.12     17.41 o 
   6   4   2      104.51      107.11      4.02 o 
   7   4   2      345.64      341.18      9.31 o 
   8   4   2        5.49        9.40      4.24 o 
  -5   5   2       81.90       70.94     12.51 o 
  -4   5   2      357.30      370.31     14.88 o 
  -3   5   2        2.73        0.35      0.97 o 
  -2   5   2      239.77      211.46      4.86 o 
  -1   5   2      766.64      790.08     18.14 o 
   0   5   2      155.88      170.10      5.49 o 
   1   5   2     1525.95     1614.81     74.46 o 
   2   5   2      141.55      131.65      3.05 o 
   3   5   2     2034.79     2015.52     46.27 o 
   4   5   2       25.50       28.32      3.24 o 
   5   5   2       49.70       54.59      3.15 o 
   6   5   2      505.04      492.00     10.67 o 
   7   5   2        7.14        6.65      2.77 o 
  -5   6   2       47.49       46.01      8.59 o 
  -4   6   2        1.41        1.80      2.33 o 
  -3   6   2      335.26      310.62     14.30 o 
  -2   6   2       42.37       50.67      7.35 o 
  -1   6   2     1527.86     1600.21     98.96 o 
   0   6   2        2.17        3.41      1.54 o 
   1   6   2      724.83      737.01     27.67 o 
   2   6   2      430.73      445.87     11.58 o 
   3   6   2        0.09        1.35      1.56 o 
   4   6   2      354.11      383.07     12.84 o 
   5   6   2       26.48       18.42      3.52 o 
   6   6   2      383.52      382.53      8.84 o 
   7   6   2        7.78        8.49      4.11 o 
  -4   7   2      120.34      113.02      7.81 o 
  -3   7   2      185.26      164.70     23.46 o 
  -2   7   2       38.04       24.57      7.74 o 
  -1   7   2       11.67       10.55      2.53 o 
   0   7   2      570.99      600.09     13.21 o 
   1   7   2       20.95       12.70      1.94 o 
   2   7   2     1080.24     1084.26     23.65 o 
   3   7   2      391.54      374.26      8.47 o 
   4   7   2      325.65      316.08      7.85 o 
   5   7   2       16.41       14.17      2.40 o 
   6   7   2       41.83       47.35      5.26 o 
  -2   8   2       43.75       22.85      3.56 o 
  -1   8   2      178.50      178.01      6.22 o 
   0   8   2      644.98      670.20     15.66 o 
   1   8   2       20.01       21.34      3.63 o 
   2   8   2       48.02       46.15      2.56 o 
   3   8   2      102.62      101.92      4.29 o 
   4   8   2       23.59       15.13      4.37 o 
   5   8   2      193.31      193.69      6.71 o 
   0   9   2       49.41       40.05      9.33 o 
   1   9   2      130.08      125.72      5.84 o 
   2   9   2        0.16        0.35      1.55 o 
   3   9   2      607.14      565.68     31.77 o 
  -4  -8   3      198.22      217.81     36.67 o 
  -3  -8   3       64.89       70.55      6.13 o 
  -2  -8   3      375.97      362.69     12.70 o 
  -1  -8   3      114.34      124.38      7.07 o 
   0  -8   3        0.25        1.33      3.69 o 
   1  -8   3      169.43      182.45      8.66 o 
   2  -8   3       71.84       79.81      9.23 o 
  -5  -7   3        3.53        4.12      6.26 o 
  -4  -7   3       61.38       71.70     13.17 o 
  -3  -7   3      231.73      240.63     11.39 o 
  -2  -7   3       22.00       23.74      5.25 o 
  -1  -7   3      447.28      441.78     16.29 o 
   0  -7   3        8.91        8.57      4.14 o 
   1  -7   3      528.35      550.78     84.46 o 
   2  -7   3        9.93        8.14      4.99 o 
   3  -7   3        1.59        3.18      5.69 o 
   4  -7   3       86.37       96.77     23.03 o 
  -6  -6   3       39.56       42.94      6.84 o 
  -5  -6   3      136.23      137.11      8.27 o 
  -4  -6   3      146.28      144.89     12.84 o 
  -3  -6   3     1015.03     1047.94     26.59 o 
  -2  -6   3       24.00       19.67      4.67 o 
  -1  -6   3     1144.50     1055.74     36.28 o 
   0  -6   3       80.47       88.28      5.80 o 
   1  -6   3       44.86       53.54      5.18 o 
   2  -6   3      416.46      420.92     16.82 o 
   3  -6   3      141.97      110.84     13.24 o 
   4  -6   3      230.86      278.53     18.53 o 
   5  -6   3       69.82       77.18     20.65 o 
  -6  -5   3        1.23       -0.89      2.83 o 
  -5  -5   3      403.80      419.82     14.66 o 
  -4  -5   3        6.23        8.05      5.26 o 
  -3  -5   3       40.59       41.06      4.84 o 
  -2  -5   3     1354.22     1373.83     40.64 o 
  -1  -5   3       12.34       10.04      5.55 o 
   0  -5   3     2150.76     2147.07     55.37 o 
   1  -5   3       10.59        7.19      3.27 o 
   2  -5   3      991.99     1237.68    185.60 o 
   3  -5   3        0.66        0.36      0.58 o 
   4  -5   3      184.41      188.78     13.50 o 
   5  -5   3       47.30       46.33     15.75 o 
   6  -5   3       85.72       90.76     14.16 o 
  -7  -4   3      150.49      150.63      8.36 o 
  -6  -4   3       82.29       93.62     10.25 o 
  -5  -4   3       18.57       14.65      3.26 o 
  -4  -4   3      436.59      410.80     10.77 o 
  -3  -4   3      136.33      132.90      5.45 o 
  -2  -4   3     1302.06     1237.70     30.94 o 
  -1  -4   3     1859.95     1826.80     47.02 o 
   0  -4   3     1320.90     1241.28     29.22 o 
   1  -4   3      297.73      291.56     11.61 o 
   2  -4   3        5.76       10.78      3.24 o 
   3  -4   3      610.11      609.62     25.02 o 
   4  -4   3        1.95       -1.99      3.97 o 
   5  -4   3      474.51      496.17     33.49 o 
   6  -4   3       37.13       34.05      5.08 o 
  -7  -3   3       65.13       60.12      7.48 o 
  -6  -3   3      739.41      707.26     22.09 o 
  -5  -3   3       18.21       21.17      3.92 o 
  -4  -3   3      902.45      887.19     19.60 o 
  -3  -3   3       21.53       27.43      2.79 o 
  -2  -3   3      192.63      167.17      5.22 o 
  -1  -3   3     1095.78     1101.50     25.46 o 
   0  -3   3      975.04      974.08     21.10 o 
   1  -3   3     2390.60     2123.75    124.24 o 
   2  -3   3       27.46       37.55      5.63 o 
   3  -3   3     3386.30     3491.30    135.43 o 
   4  -3   3       28.98       33.62      5.69 o 
   5  -3   3       56.28       53.35      6.75 o 
   6  -3   3      140.76      152.93     14.83 o 
   7  -3   3        0.51       -1.57      4.23 o 
  -7  -2   3       73.03       74.68      6.12 o 
  -6  -2   3      168.87      174.25      9.36 o 
  -5  -2   3       41.20       40.28      3.77 o 
  -4  -2   3      165.32      181.47      7.09 o 
  -3  -2   3     1108.25     1035.48     20.87 o 
  -2  -2   3       10.02       22.26      2.09 o 
  -1  -2   3     7192.32     7252.28    235.09 o 
   0  -2   3      413.44      443.02     14.56 o 
   1  -2   3     1558.69     1535.24     50.04 o 
   2  -2   3     1302.88     1457.79     91.99 o 
   3  -2   3      190.52      202.54      9.00 o 
   4  -2   3      500.70      512.58     17.34 o 
   5  -2   3       63.02       61.46      5.43 o 
   6  -2   3      229.15      234.95      8.25 o 
   7  -2   3       54.75       50.59      5.20 o 
  -7  -1   3      165.58      152.53     10.00 o 
  -6  -1   3      161.97      169.20     12.01 o 
  -5  -1   3     1021.71     1038.05     26.53 o 
  -4  -1   3      269.78      257.32      8.14 o 
  -3  -1   3     2978.65     2957.92     70.81 o 
  -2  -1   3      140.20      142.17      4.50 o 
  -1  -1   3      195.20      226.76      4.63 o 
   0  -1   3     1105.95     1068.40     20.48 o 
   1  -1   3      389.59      376.78      8.08 o 
   2  -1   3     4966.04     5068.58    114.39 o 
   3  -1   3     1871.11     2107.62    260.66 o 
   4  -1   3     2499.16     2630.12     61.23 o 
   5  -1   3       35.11       30.59      3.59 o 
   6  -1   3        1.43        0.88      1.52 o 
   7  -1   3       12.78       16.60      3.69 o 
   8  -1   3        0.18       -0.45      3.05 o 
  -7   0   3      265.21      266.70      9.66 o 
  -6   0   3       45.39       44.97      6.22 o 
  -5   0   3      722.84      704.71     16.15 o 
  -4   0   3       49.60       47.44      5.89 o 
  -3   0   3      633.60      630.10     11.65 o 
  -2   0   3     1737.72     1695.80     32.81 o 
  -1   0   3     4800.74     4857.41    132.04 o 
   0   0   3     3121.32     3088.79     58.97 o 
   1   0   3      399.44      386.83      4.52 o 
   2   0   3     1015.01      949.46     13.19 o 
   3   0   3     1842.22     2100.72     43.55 o 
   4   0   3     1205.10     1209.03     23.99 o 
   5   0   3      480.71      442.33     15.69 o 
   6   0   3       56.99       60.97      7.55 o 
   7   0   3      969.75      908.51     68.62 o 
   8   0   3       20.50       15.95      4.10 o 
  -7   1   3       18.05       29.01      7.02 o 
  -6   1   3      345.54      355.86     31.31 o 
  -5   1   3      348.02      338.15      6.44 o 
  -4   1   3     1940.42     1942.10     40.00 o 
  -3   1   3        2.87        2.23      1.34 o 
  -2   1   3     2112.60     2128.80     49.76 o 
  -1   1   3     3860.77     4164.04     84.46 o 
   0   1   3     2040.64     2130.40     30.56 o 
   1   1   3      987.35      973.51     18.21 o 
   2   1   3     1285.66     1389.16     79.16 o 
   3   1   3     5094.65     5396.70    151.00 o 
   4   1   3       17.30       28.99      4.10 o 
   5   1   3     1367.99     1352.68     46.47 o 
   6   1   3        1.15        4.50      4.90 o 
   7   1   3      262.52      253.25     13.77 o 
   8   1   3       31.90       30.58      5.69 o 
  -7   2   3       13.26       10.06      5.56 o 
  -6   2   3      168.14      188.22      7.05 o 
  -5   2   3      174.97      178.80      4.39 o 
  -4   2   3     1176.92     1138.89     27.73 o 
  -3   2   3      911.11      883.67     20.59 o 
  -2   2   3       84.45       85.18      2.98 o 
  -1   2   3     4051.65     3970.76    213.75 o 
   0   2   3       71.93       84.78      1.41 o 
   1   2   3     2911.44     2854.40     64.48 o 
   2   2   3      725.41      767.50     16.22 o 
   3   2   3      500.56      424.15     10.33 o 
   4   2   3       16.54       13.37      1.85 o 
   5   2   3       17.26       21.45      2.65 o 
   6   2   3      529.40      537.60     16.15 o 
   7   2   3       99.14       90.42      6.49 o 
   8   2   3      299.13      306.46     21.98 o 
  -6   3   3        9.80        9.40      4.77 o 
  -5   3   3      356.32      365.00      9.53 o 
  -4   3   3       17.60       17.18      3.24 o 
  -3   3   3      965.21      947.05     41.63 o 
  -2   3   3      656.17      642.72     19.31 o 
  -1   3   3     7470.48     7697.10    218.21 o 
   0   3   3        3.09        2.54      0.70 o 
   1   3   3      212.29      189.97      6.16 o 
   2   3   3      930.81      889.80     11.35 o 
   3   3   3      236.38      258.42      8.60 o 
   4   3   3      795.21      830.17     14.88 o 
   5   3   3      228.09      232.73      6.75 o 
   6   3   3     1136.14     1125.64     32.70 o 
   7   3   3       80.68       83.14      9.80 o 
   8   3   3       75.34       86.97      7.02 o 
  -6   4   3       68.93       83.21      6.29 o 
  -5   4   3      364.89      357.03      7.57 o 
  -4   4   3       40.25       38.54      2.80 o 
  -3   4   3      136.79      133.17      4.27 o 
  -2   4   3        0.77        3.53      1.40 o 
  -1   4   3       37.06       35.96      1.40 o 
   0   4   3     2255.77     2218.66     51.10 o 
   1   4   3     1160.92     1215.72     35.31 o 
   2   4   3     1894.08     1852.21     29.03 o 
   3   4   3       14.27       13.09      1.99 o 
   4   4   3     1064.53     1129.12     22.83 o 
   5   4   3       40.93       40.98      3.71 o 
   6   4   3      205.76      206.02      5.56 o 
   7   4   3      418.33      410.91     20.12 o 
   8   4   3      105.66       93.59      8.10 o 
  -5   5   3       49.87       54.48      5.52 o 
  -4   5   3      144.48      153.32      5.62 o 
  -3   5   3       17.06       10.02      4.44 o 
  -2   5   3      882.82      865.79     21.44 o 
  -1   5   3        7.84        8.21      2.84 o 
   0   5   3     2167.87     2282.75    107.36 o 
   1   5   3       91.77      108.49      3.35 o 
   2   5   3      193.67      197.47      3.99 o 
   3   5   3      452.81      442.66      8.67 o 
   4   5   3        6.12        7.37      1.11 o 
   5   5   3      717.07      752.68     13.76 o 
   6   5   3       29.90       29.82      2.25 o 
   7   5   3      369.31      359.55     18.14 o 
  -4   6   3      354.95      353.97     19.26 o 
  -3   6   3      159.58      138.10      5.78 o 
  -2   6   3      596.17      547.14     11.00 o 
  -1   6   3      764.59      713.14     16.86 o 
   0   6   3       71.42       84.39      5.63 o 
   1   6   3      630.02      661.20     14.83 o 
   2   6   3      207.40      224.62      7.26 o 
   3   6   3      934.65      960.46     19.51 o 
   4   6   3      410.11      410.21     13.30 o 
   5   6   3      379.67      393.26      7.58 o 
   6   6   3       73.97       84.64      5.43 o 
   7   6   3       79.08       84.11      7.48 o 
  -3   7   3       36.98       37.55      8.91 o 
  -2   7   3        2.80        1.23      1.49 o 
  -1   7   3      522.65      486.00     14.69 o 
   0   7   3       52.89       61.53      5.16 o 
   1   7   3      709.70      733.36     41.44 o 
   2   7   3        7.93        6.89      1.97 o 
   3   7   3        2.12        2.58      1.81 o 
   4   7   3       11.68       13.64      3.97 o 
   5   7   3        8.21        5.72      1.79 o 
   6   7   3      322.82      318.53      7.34 o 
  -2   8   3       40.31       42.33      7.70 o 
  -1   8   3      299.39      287.41      9.66 o 
   0   8   3       16.70        8.63      2.25 o 
   1   8   3       25.78       24.84      2.65 o 
   2   8   3      554.80      587.80     18.54 o 
   3   8   3        0.73        1.98      2.93 o 
   4   8   3      508.47      505.43     12.99 o 
   5   8   3        2.48        2.38      1.99 o 
   0   9   3      172.17      140.17      5.14 o 
   1   9   3       38.58       36.55      4.51 o 
   2   9   3      293.44      297.06     16.55 o 
   3   9   3        1.04      110.94     20.52 o 
  -3  -8   4      117.64      138.80      8.73 o 
  -2  -8   4      314.57      308.27     12.88 o 
  -1  -8   4      104.80      125.05      9.38 o 
   0  -8   4      120.56      130.81      7.99 o 
   1  -8   4        4.31        5.71      5.69 o 
   2  -8   4       98.92       98.42      8.28 o 
  -4  -7   4      247.69      238.79     18.11 o 
  -3  -7   4        7.19        8.39      4.65 o 
  -2  -7   4      816.82      840.47     24.09 o 
  -1  -7   4      124.35      146.07      9.54 o 
   0  -7   4      323.35      301.86     11.70 o 
   1  -7   4       23.10       44.65      6.60 o 
   2  -7   4       80.69       93.79      7.63 o 
   3  -7   4      225.39      217.61    122.92 o 
   4  -7   4        8.38        6.88      7.41 o 
  -5  -6   4       71.86       72.58      8.06 o 
  -4  -6   4      487.30      505.46     15.83 o 
  -3  -6   4      233.91      232.56      9.61 o 
  -2  -6   4       34.31       32.40      4.66 o 
  -1  -6   4     1138.96     1082.47     32.45 o 
   0  -6   4      127.47      110.71      6.91 o 
   1  -6   4      599.84      653.07     19.46 o 
   2  -6   4      190.43      148.84      9.90 o 
   3  -6   4      413.78      400.24     14.43 o 
   4  -6   4        0.49       -6.62      6.62 o 
   5  -6   4        0.75       -0.40     10.06 o 
  -6  -5   4       61.60       62.25      6.09 o 
  -5  -5   4       34.02       34.45      5.36 o 
  -4  -5   4        5.08        4.37      3.07 o 
  -3  -5   4      717.10      697.98     18.22 o 
  -2  -5   4      305.84      293.21     11.78 o 
  -1  -5   4     1359.35     1341.88     33.49 o 
   0  -5   4      142.19      154.17     13.14 o 
   1  -5   4      590.21      596.17     29.85 o 
   2  -5   4      190.55      210.20      9.07 o 
   3  -5   4        0.54        0.78      1.01 o 
   4  -5   4      165.81      145.22     12.84 o 
   5  -5   4       36.23       48.85     16.28 o 
   6  -5   4      191.29      206.13     13.30 o 
  -6  -4   4      128.65      129.34     15.75 o 
  -5  -4   4      886.97      848.90     25.10 o 
  -4  -4   4        3.47        5.45      2.79 o 
  -3  -4   4      284.47      285.51     10.34 o 
  -2  -4   4        0.22        0.21      3.38 o 
  -1  -4   4       31.05       32.37      6.62 o 
   0  -4   4     1024.98      997.10     34.73 o 
   1  -4   4      253.24      259.12      9.58 o 
   2  -4   4     1651.94     1889.11    207.64 o 
   3  -4   4       41.08       39.17      4.71 o 
   4  -4   4      785.23      803.16     32.04 o 
   5  -4   4       17.19       16.02     10.59 o 
   6  -4   4       13.80       16.61      4.39 o 
  -6  -3   4       65.11       69.35      8.74 o 
  -5  -3   4      407.93      420.40     14.63 o 
  -4  -3   4      355.86      362.86      9.93 o 
  -3  -3   4       25.26       25.22      3.05 o 
  -2  -3   4      985.36      894.21     26.47 o 
  -1  -3   4        1.70        0.40      3.49 o 
   0  -3   4     5687.80     5700.05    194.33 o 
   1  -3   4       58.83       51.10      5.55 o 
   2  -3   4      487.73      479.93      8.82 o 
   3  -3   4      463.31      517.58     14.81 o 
   4  -3   4        4.13       11.65      4.63 o 
   5  -3   4       90.23       84.72     14.16 o 
   6  -3   4        4.37        3.47      3.94 o 
   7  -3   4      365.95      388.82     14.47 o 
  -7  -2   4        0.84        3.32      6.31 o 
  -6  -2   4      416.95      413.63     15.48 o 
  -5  -2   4      359.03      341.35     15.75 o 
  -4  -2   4     1331.61     1354.88     30.64 o 
  -3  -2   4      168.19      161.39      6.16 o 
  -2  -2   4     1207.80     1126.91     25.15 o 
  -1  -2   4       55.06       52.18      3.79 o 
   0  -2   4      899.80      887.08     18.44 o 
   1  -2   4     2376.95     2266.15     98.69 o 
   2  -2   4       54.71       55.21      2.86 o 
   3  -2   4     2368.95     2257.60     85.43 o 
   4  -2   4     1763.38     1855.33     63.54 o 
   5  -2   4      178.27      172.49      9.80 o 
   6  -2   4       12.70       10.44      3.08 o 
   7  -2   4       23.13       44.42     12.25 o 
  -7  -1   4       11.63       12.89      7.43 o 
  -6  -1   4      565.22      566.50     18.50 o 
  -5  -1   4        9.03        6.03      3.28 o 
  -4  -1   4      727.59      704.26     17.88 o 
  -3  -1   4       15.61       21.04      4.32 o 
  -2  -1   4      183.15      189.76      5.89 o 
  -1  -1   4     2120.85     1989.85     40.99 o 
   0  -1   4       61.24       38.97      2.41 o 
   1  -1   4     3984.73     3747.63    177.10 o 
   2  -1   4      533.79      543.31     13.66 o 
   3  -1   4     1504.15     1568.15     24.69 o 
   4  -1   4       63.60       63.64      3.97 o 
   5  -1   4        0.31        0.51      0.97 o 
   6  -1   4      462.55      451.64     11.73 o 
   7  -1   4       28.11       29.11      4.24 o 
   8  -1   4      197.52      193.23     17.47 o 
  -7   0   4        5.89        4.68      4.03 o 
  -6   0   4       28.51       36.19      3.11 o 
  -5   0   4     1002.50      991.16     22.97 o 
  -4   0   4      339.04      313.12      7.94 o 
  -3   0   4     1199.65     1162.83     38.99 o 
  -2   0   4     1005.64     1083.26     21.56 o 
  -1   0   4     2764.87     2739.94     49.25 o 
   0   0   4      982.15     1023.12     17.40 o 
   1   0   4      960.59     1009.02     19.19 o 
   2   0   4     4802.30     5075.32     99.81 o 
   3   0   4        9.39        5.83      1.54 o 
   4   0   4     2420.25     2505.28     45.58 o 
   5   0   4        0.79        1.63      0.99 o 
   6   0   4      912.02      885.94     22.18 o 
   7   0   4        6.32        3.46      1.44 o 
   8   0   4       26.30       32.31      5.94 o 
  -6   1   4       16.49       18.90      2.58 o 
  -5   1   4      660.10      669.96     27.27 o 
  -4   1   4       39.84       40.88      2.72 o 
  -3   1   4      299.21      290.71      5.64 o 
  -2   1   4      929.12      877.03     14.19 o 
  -1   1   4        0.37        1.90      0.88 o 
   0   1   4     1394.37     1304.09     16.21 o 
   1   1   4      290.78      287.61      4.84 o 
   2   1   4     4946.82     5072.36    114.91 o 
   3   1   4      338.38      365.49      5.07 o 
   4   1   4       47.24       35.23      2.69 o 
   5   1   4      426.89      441.09     12.45 o 
   6   1   4       28.78       35.23      3.62 o 
   7   1   4      129.41      127.05     12.49 o 
   8   1   4       82.88       87.19      6.56 o 
  -6   2   4        5.78        8.27      3.27 o 
  -5   2   4       84.39       90.69      9.20 o 
  -4   2   4     1209.92     1198.24     41.37 o 
  -3   2   4       93.97       93.42      2.83 o 
  -2   2   4     2301.19     2323.51     43.09 o 
  -1   2   4       49.64       50.98      1.45 o 
   0   2   4     7594.73     8099.31    191.27 o 
   1   2   4        7.01        8.41      1.54 o 
   2   2   4      386.00      339.76     11.69 o 
   3   2   4      792.46      784.15     28.72 o 
   4   2   4        1.16        1.03      1.00 o 
   5   2   4     1069.65     1093.19     22.99 o 
   6   2   4       96.09       88.07      5.89 o 
   7   2   4      369.45      363.61     15.62 o 
   8   2   4       20.69       14.19      9.80 o 
  -6   3   4      206.72      200.69     12.31 o 
  -5   3   4      135.93      143.95      8.08 o 
  -4   3   4      492.96      454.90     12.61 o 
  -3   3   4       56.00       60.36      2.54 o 
  -2   3   4      129.51      130.82      4.89 o 
  -1   3   4       87.89       87.73      2.42 o 
   0   3   4      172.46      192.27      2.48 o 
   1   3   4     2731.26     2650.28     86.58 o 
   2   3   4      799.36      841.95     23.70 o 
   3   3   4     3308.86     3416.60    105.44 o 
   4   3   4       51.93       59.98      2.04 o 
   5   3   4      500.63      510.34     11.75 o 
   6   3   4       82.98       96.77      7.55 o 
   7   3   4        5.10        3.21      1.87 o 
   8   3   4      106.73      106.43     11.25 o 
  -5   4   4        0.14        1.64      1.86 o 
  -4   4   4        9.10        9.85      2.86 o 
  -3   4   4      269.87      268.12      9.66 o 
  -2   4   4       37.83       44.03      1.78 o 
  -1   4   4     1517.81     1561.15     33.76 o 
   0   4   4      401.08      419.17      6.25 o 
   1   4   4     1061.37     1091.93     28.46 o 
   2   4   4       10.32        5.03      5.43 o 
   3   4   4      829.29      778.71     27.67 o 
   4   4   4     1153.54     1128.40     38.26 o 
   5   4   4       99.96       96.77      3.57 o 
   6   4   4      736.84      754.58     20.25 o 
   7   4   4       41.49       34.55      3.57 o 
  -5   5   4      333.64      321.83     10.48 o 
  -4   5   4       10.57       14.43      3.17 o 
  -3   5   4      678.66      642.34     23.43 o 
  -2   5   4       15.21       16.82      3.81 o 
  -1   5   4     1303.10     1264.29     23.64 o 
   0   5   4      413.79      411.73     23.46 o 
   1   5   4      298.27      293.33      5.64 o 
   2   5   4     1205.77     1313.10     94.92 o 
   3   5   4      267.04      247.04      6.52 o 
   4   5   4     1344.56     1344.82     40.45 o 
   5   5   4       16.49       17.55      1.40 o 
   6   5   4      431.92      457.51     12.31 o 
   7   5   4        8.70        8.60      2.52 o 
  -4   6   4        3.20        5.69      2.34 o 
  -3   6   4       19.58       17.39      5.28 o 
  -2   6   4      662.55      686.27     12.31 o 
  -1   6   4       18.12       23.61      2.91 o 
   0   6   4      198.83      188.05      3.73 o 
   1   6   4      238.38      236.27     10.79 o 
   2   6   4      990.54      963.24     14.74 o 
   3   6   4       52.15       53.77      2.81 o 
   4   6   4       11.41        7.18      1.57 o 
   5   6   4      338.19      332.61      6.73 o 
   6   6   4        1.88        1.92      1.60 o 
   7   6   4      125.81      140.19      9.93 o 
  -3   7   4      114.17      116.37      4.57 o 
  -2   7   4      977.83      921.49     42.71 o 
  -1   7   4       24.60       15.98      5.73 o 
   0   7   4      108.59      101.17      4.58 o 
   1   7   4      136.54      130.60      6.55 o 
   2   7   4       21.36       21.17      5.76 o 
   3   7   4      519.05      565.99     23.73 o 
   4   7   4        0.51       -0.83      1.28 o 
   5   7   4      760.35      773.97     14.35 o 
   6   7   4        5.84        3.31      3.18 o 
  -2   8   4       10.77        8.62      2.97 o 
  -1   8   4       58.06       61.29      4.12 o 
   0   8   4        3.98        2.90      2.31 o 
   1   8   4      501.79      440.44     32.76 o 
   2   8   4       82.55       68.56      7.81 o 
   3   8   4      291.23      307.52     17.87 o 
   4   8   4      120.66      132.12     22.24 o 
   5   8   4       56.36       63.41     10.59 o 
   1   9   4      172.45      147.08     18.80 o 
   2   9   4       30.45       31.11      7.55 o 
  -2  -8   5       36.49       26.68      5.65 o 
  -1  -8   5      211.92      216.73     13.24 o 
   0  -8   5      120.57      130.20      8.75 o 
   1  -8   5       16.01       16.91      6.30 o 
  -4  -7   5        8.75       10.67      4.67 o 
  -3  -7   5      422.91      407.61     15.71 o 
  -2  -7   5      121.83      105.71     17.01 o 
  -1  -7   5        7.17       14.08      7.93 o 
   0  -7   5      411.58      408.20     14.55 o 
   1  -7   5        1.70       -0.58      4.50 o 
   2  -7   5      231.12      257.59     14.63 o 
   3  -7   5       43.97       45.35      8.96 o 
  -5  -6   5       95.38       88.86     13.44 o 
  -4  -6   5      194.01      211.35     12.21 o 
  -3  -6   5        0.89       -0.23      3.69 o 
  -2  -6   5      695.43      645.00     19.51 o 
  -1  -6   5       97.45       92.78      8.11 o 
   0  -6   5      786.01      849.04     28.65 o 
   1  -6   5       38.50       51.30      5.76 o 
   2  -6   5      174.49      160.14      9.18 o 
   3  -6   5      107.30      107.25     12.73 o 
   4  -6   5       15.75       17.74      8.08 o 
   5  -6   5       74.84       91.87     13.37 o 
  -5  -5   5       69.63       67.58      7.67 o 
  -4  -5   5      777.60      745.13     24.89 o 
  -3  -5   5       42.94       48.67      6.60 o 
  -2  -5   5       73.76       69.10     10.12 o 
  -1  -5   5       48.15       45.02      4.99 o 
   0  -5   5        0.28        2.21      3.13 o 
   1  -5   5      389.24      409.47     13.71 o 
   2  -5   5       94.69      119.19      9.21 o 
   3  -5   5      804.74      817.99     18.63 o 
   4  -5   5       54.47       54.28      9.53 o 
   5  -5   5      210.51      228.89     17.47 o 
  -6  -4   5      264.65      254.35     12.99 o 
  -5  -4   5       13.89       12.65      3.90 o 
  -4  -4   5      557.13      558.17     20.39 o 
  -3  -4   5      295.32      298.38     10.02 o 
  -2  -4   5       35.13       36.44      7.35 o 
  -1  -4   5     1862.78     1783.14     49.38 o 
   0  -4   5        2.43        2.18      2.95 o 
   1  -4   5     1204.58     1250.56     36.54 o 
   2  -4   5       49.40       57.15      6.42 o 
   3  -4   5      237.72      227.87     13.71 o 
   4  -4   5      140.96      145.22     12.18 o 
   5  -4   5       40.27       44.22      8.47 o 
   6  -4   5      342.07      377.95     22.50 o 
  -6  -3   5        4.70        2.07      3.69 o 
  -5  -3   5      780.45      762.77     38.32 o 
  -4  -3   5      240.38      205.99     11.52 o 
  -3  -3   5      898.63      881.60     31.44 o 
  -2  -3   5        8.83       14.71      2.96 o 
  -1  -3   5     2904.07     2857.44     74.15 o 
   0  -3   5      288.51      302.04     12.05 o 
   1  -3   5       10.13       13.78      3.55 o 
   2  -3   5     1096.67     1105.71     20.30 o 
   3  -3   5      521.76      542.21      9.79 o 
   4  -3   5      194.61      177.79     11.78 o 
   5  -3   5      185.41      161.37     18.53 o 
   6  -3   5      415.69      395.54     13.29 o 
   7  -3   5       10.12        7.42      6.87 o 
  -6  -2   5       68.26       73.05      6.07 o 
  -5  -2   5      845.24      922.50     32.10 o 
  -4  -2   5       31.79       41.80      3.86 o 
  -3  -2   5       72.48       62.25      3.96 o 
  -2  -2   5      768.96      722.53     17.34 o 
  -1  -2   5      277.35      281.08      8.66 o 
   0  -2   5     1860.05     1829.10     41.36 o 
   1  -2   5        6.25        5.52      1.83 o 
   2  -2   5     2789.73     2778.64     91.09 o 
   3  -2   5      250.28      254.21     10.04 o 
   4  -2   5        5.62        4.50      7.02 o 
   5  -2   5      247.94      245.44     20.25 o 
   6  -2   5        0.80       -1.83      3.35 o 
   7  -2   5      109.83      107.06      6.74 o 
  -6  -1   5       64.47       64.45      5.55 o 
  -5  -1   5       27.08       29.96      6.80 o 
  -4  -1   5      517.75      500.48     17.54 o 
  -3  -1   5     1604.34     1665.61     44.49 o 
  -2  -1   5     3651.40     3573.82     91.87 o 
  -1  -1   5      155.26      161.52      5.53 o 
   0  -1   5     1201.15     1150.98     18.07 o 
   1  -1   5      483.57      515.61      8.77 o 
   2  -1   5     1023.58     1025.80     15.90 o 
   3  -1   5      810.61      807.70     12.56 o 
   4  -1   5       30.15       28.61      1.92 o 
   5  -1   5     2113.84     2240.33     68.04 o 
   6  -1   5       44.24       44.99      4.43 o 
   7  -1   5      179.43      184.41      7.70 o 
  -6   0   5      525.94      507.81     14.14 o 
  -5   0   5        3.93        4.73      1.95 o 
  -4   0   5      176.16      183.42      5.28 o 
  -3   0   5      286.07      282.23      5.66 o 
  -2   0   5      638.22      630.17      9.86 o 
  -1   0   5     1101.81     1054.12     15.50 o 
   0   0   5      125.18      128.09      2.85 o 
   1   0   5     2460.45     2474.69     69.93 o 
   2   0   5      264.22      241.66      3.99 o 
   3   0   5     1448.79     1401.00     24.01 o 
   4   0   5        3.16        7.50      1.41 o 
   5   0   5      179.49      185.41     12.24 o 
   6   0   5      198.44      179.11      4.61 o 
   7   0   5        0.59        2.34      2.32 o 
   8   0   5       70.61       71.95      5.34 o 
  -6   1   5      298.56      304.34     10.90 o 
  -5   1   5        0.27       -0.26      1.64 o 
  -4   1   5       17.74       18.56      2.23 o 
  -3   1   5     3072.90     3079.02     64.32 o 
  -2   1   5      128.92      114.76      3.30 o 
  -1   1   5     2932.83     2884.62     54.81 o 
   0   1   5       23.62       30.62      1.08 o 
   1   1   5     6021.58     6389.12    137.96 o 
   2   1   5       52.13       59.23      1.80 o 
   3   1   5       11.58        8.74      2.25 o 
   4   1   5      482.39      445.57      7.60 o 
   5   1   5       28.98       34.26      2.13 o 
   6   1   5      608.48      631.85     25.71 o 
   7   1   5       61.30       62.91      2.42 o 
   8   1   5      238.10      260.05     18.86 o 
  -6   2   5        5.73        2.08      3.30 o 
  -5   2   5      157.40      162.84      5.12 o 
  -4   2   5      319.82      314.92      6.05 o 
  -3   2   5     1062.89     1044.29     20.73 o 
  -2   2   5       13.37       15.76      1.95 o 
  -1   2   5       73.73       73.81      2.60 o 
   0   2   5      647.29      592.14     10.47 o 
   1   2   5        0.81        1.15      0.34 o 
   2   2   5     3741.59     3880.83     67.53 o 
   3   2   5      470.09      486.53     10.51 o 
   4   2   5     1933.14     2006.07     53.94 o 
   5   2   5       13.53       18.85      2.60 o 
   6   2   5        7.64       10.56      1.62 o 
   7   2   5       14.55       21.65      4.07 o 
   8   2   5       42.64       21.47     15.75 o 
  -5   3   5      359.13      337.19     11.91 o 
  -4   3   5       34.92       38.31     11.58 o 
  -3   3   5       44.30       38.80      3.05 o 
  -2   3   5      869.10      882.25     16.75 o 
  -1   3   5      349.11      343.54      8.64 o 
   0   3   5      925.52      905.91     21.60 o 
   1   3   5       19.11       25.33      3.00 o 
   2   3   5     2801.71     2815.89     96.90 o 
   3   3   5       28.39       29.51      2.25 o 
   4   3   5     1093.67     1173.92     49.35 o 
   5   3   5      891.28      896.62     18.66 o 
   6   3   5      217.96      223.76     11.32 o 
   7   3   5      168.88      183.63     17.67 o 
   8   3   5        4.43        9.80      7.15 o 
  -5   4   5       26.80       28.31      2.85 o 
  -4   4   5      714.77      710.90     38.46 o 
  -3   4   5        2.47        4.24      1.59 o 
  -2   4   5     1101.89     1116.44     20.39 o 
  -1   4   5      337.98      364.53      5.31 o 
   0   4   5      333.18      344.61      6.21 o 
   1   4   5     1713.72     1800.79     58.38 o 
   2   4   5      135.68      129.87      7.55 o 
   3   4   5     1894.28     1984.40     68.18 o 
   4   4   5       49.96       47.30      1.57 o 
   5   4   5     1384.22     1375.64     45.61 o 
   6   4   5       46.04       51.49      2.62 o 
   7   4   5      157.19      165.87      6.09 o 
  -4   5   5      228.57      238.53     10.46 o 
  -3   5   5      170.26      156.74      3.74 o 
  -2   5   5       62.74       59.88      4.39 o 
  -1   5   5      305.57      316.29     13.25 o 
   0   5   5       39.32       42.12      1.81 o 
   1   5   5      364.91      359.15     13.64 o 
   2   5   5      377.38      385.10     15.36 o 
   3   5   5     1470.09     1461.89     50.83 o 
   4   5   5       44.02       52.66      2.35 o 
   5   5   5       76.63       76.22      3.81 o 
   6   5   5      169.68      179.06      7.88 o 
   7   5   5       12.85       19.20      2.52 o 
  -4   6   5        7.38        4.48      2.15 o 
  -3   6   5      495.43      500.09     28.20 o 
  -2   6   5      189.15      189.74      4.79 o 
  -1   6   5     1051.05     1077.89     21.10 o 
   0   6   5        2.19        2.34      0.72 o 
   1   6   5       30.79       26.24      2.78 o 
   2   6   5      167.58      173.95     10.33 o 
   3   6   5      148.35      130.93      9.93 o 
   4   6   5      914.61      586.76    150.98 o 
   5   6   5      125.43      119.35      4.71 o 
   6   6   5      468.42      386.82     31.24 o 
  -3   7   5       93.20       82.42      3.86 o 
  -2   7   5        5.58        5.33      2.51 o 
  -1   7   5        4.45        4.95      1.67 o 
   0   7   5      216.30      212.50      4.19 o 
   1   7   5        0.44        0.57      0.71 o 
   2   7   5      822.24      794.69     30.84 o 
   3   7   5        1.61        2.52      4.63 o 
   4   7   5      507.37      507.15     23.96 o 
   5   7   5      169.00      171.57     13.77 o 
  -1   8   5       94.02       94.79      7.02 o 
   0   8   5      176.64      145.22     15.62 o 
   1   8   5       50.00       44.08      6.88 o 
   2   8   5      184.16      174.74     12.71 o 
   3   8   5       79.43       75.06     10.19 o 
   4   8   5        0.04        6.62     10.72 o 
  -3  -7   6      194.22      208.34     11.89 o 
  -2  -7   6       10.67       13.02      6.23 o 
  -1  -7   6      440.28      430.52     19.39 o 
   0  -7   6       28.50       20.60      5.15 o 
   1  -7   6      454.14      460.56     20.85 o 
   2  -7   6        0.05        2.19      4.96 o 
   3  -7   6       20.49       16.27      7.66 o 
  -4  -6   6       63.43       69.26     11.25 o 
  -3  -6   6      278.24      284.70     15.99 o 
  -2  -6   6       42.58       37.83      7.19 o 
  -1  -6   6       61.57       46.68      6.97 o 
   0  -6   6       26.67       29.93      5.24 o 
   1  -6   6        7.89       11.62      5.38 o 
   2  -6   6      394.51      415.18     42.83 o 
   3  -6   6       30.73       54.54      7.25 o 
   4  -6   6      243.55      274.43     35.35 o 
  -5  -5   6      303.06      314.26     17.34 o 
  -4  -5   6       13.56       12.53      7.86 o 
  -3  -5   6      136.22      129.56      9.51 o 
  -2  -5   6      366.70      383.02     13.46 o 
  -1  -5   6       62.60       72.53      9.40 o 
   0  -5   6      573.30      511.58     16.22 o 
   1  -5   6       12.93        9.65      3.98 o 
   2  -5   6      769.88      784.15     37.87 o 
   3  -5   6       14.27       18.74      1.51 o 
   4  -5   6      230.32      242.39     18.40 o 
   5  -5   6      402.64      442.95     26.74 o 
  -5  -4   6        6.40        7.42      3.94 o 
  -4  -4   6      639.42      608.89     21.08 o 
  -3  -4   6      125.30      110.44      6.75 o 
  -2  -4   6     1484.52     1519.75     43.54 o 
  -1  -4   6       18.44       15.62      3.81 o 
   0  -4   6      454.20      437.15     13.59 o 
   1  -4   6      219.46      221.02     11.48 o 
   2  -4   6      198.56      193.76      6.84 o 
   3  -4   6      222.36      241.41      6.47 o 
   4  -4   6        0.69        1.19      5.03 o 
   5  -4   6      485.63      517.61     26.21 o 
   6  -4   6       54.31       47.39     17.61 o 
  -6  -3   6      272.87      268.73     11.95 o 
  -5  -3   6       98.70      120.87     12.33 o 
  -4  -3   6      467.20      445.14     14.23 o 
  -3  -3   6       53.59       53.31      4.48 o 
  -2  -3   6      725.53      698.69     19.74 o 
  -1  -3   6      568.64      548.69     17.31 o 
   0  -3   6        4.92        8.51      3.88 o 
   1  -3   6     1124.29      993.26     74.73 o 
   2  -3   6      673.93      664.42     14.73 o 
   3  -3   6      488.63      512.37     20.20 o 
   4  -3   6        2.75       -1.59      7.81 o 
   5  -3   6        7.77        5.56      9.27 o 
   6  -3   6       67.38       85.12     10.59 o 
  -6  -2   6      182.29      182.98      9.33 o 
  -5  -2   6       13.74       16.48      6.58 o 
  -4  -2   6       65.43       64.47      4.73 o 
  -3  -2   6     1373.84     1296.62     29.73 o 
  -2  -2   6      415.58      395.61      9.99 o 
  -1  -2   6     3471.51     3332.24     92.79 o 
   0  -2   6        6.29        3.81      2.60 o 
   1  -2   6      414.30      406.10      7.88 o 
   2  -2   6      102.31       96.74      3.29 o 
   3  -2   6      198.30      203.42      5.73 o 
   4  -2   6     1004.13     1059.98     38.66 o 
   5  -2   6        4.97        3.18      4.37 o 
   6  -2   6      701.92      669.99     18.11 o 
   7  -2   6       29.19       23.73      7.31 o 
  -6  -1   6       84.91       85.26      4.90 o 
  -5  -1   6      387.88      385.14     14.28 o 
  -4  -1   6       31.14       30.32      3.46 o 
  -3  -1   6      258.69      271.70     11.89 o 
  -2  -1   6      189.26      195.66      7.14 o 
  -1  -1   6      624.29      630.31     10.73 o 
   0  -1   6     1174.22     1157.66     21.28 o 
   1  -1   6      417.45      437.79      8.65 o 
   2  -1   6     1235.42     1175.66     20.82 o 
   3  -1   6       51.70       64.89      2.53 o 
   4  -1   6     1149.60     1185.08     40.38 o 
   5  -1   6       63.61       74.00      6.62 o 
   6  -1   6       49.79       62.68      5.53 o 
   7  -1   6       63.28       53.19      4.64 o 
  -6   0   6       40.30       42.40     10.12 o 
  -5   0   6      200.77      204.44      6.31 o 
  -4   0   6       57.24       64.47      4.23 o 
  -3   0   6      133.73      129.17      3.87 o 
  -2   0   6     4903.51     4850.99    113.95 o 
  -1   0   6      492.91      466.20      7.42 o 
   0   0   6     2146.29     2121.45     38.42 o 
   1   0   6        4.59        6.00      1.83 o 
   2   0   6     1305.65     1309.26     21.69 o 
   3   0   6       78.91       71.25      6.64 o 
   4   0   6       32.19       31.78      3.56 o 
   5   0   6      528.05      521.63     10.46 o 
   6   0   6       57.72       47.02      8.95 o 
   7   0   6      516.61      514.44     14.76 o 
  -6   1   6      213.70      232.49      6.83 o 
  -5   1   6       72.87       64.65      4.14 o 
  -4   1   6      160.32      165.01      5.18 o 
  -3   1   6        1.91        4.53      1.70 o 
  -2   1   6     3012.72     3051.03     79.07 o 
  -1   1   6        7.24       10.33      1.87 o 
   0   1   6      112.54      102.58      2.20 o 
   1   1   6     2509.29     2520.24     49.18 o 
   2   1   6      319.73      339.35     12.46 o 
   3   1   6     1091.51     1071.84     20.23 o 
   4   1   6       80.69       69.52      1.97 o 
   5   1   6      442.94      440.79      8.62 o 
   6   1   6        7.73        5.13      1.59 o 
   7   1   6      132.76      140.69      5.44 o 
   8   1   6      151.52      163.69     11.03 o 
  -5   2   6      125.58      119.25      8.11 o 
  -4   2   6      242.21      240.61      6.08 o 
  -3   2   6        4.90        6.27      1.87 o 
  -2   2   6      205.80      209.51      4.42 o 
  -1   2   6      953.15      977.44     15.07 o 
   0   2   6        1.35        1.90      0.94 o 
   1   2   6     2900.84     3017.67     64.62 o 
   2   2   6      248.35      256.22      3.97 o 
   3   2   6     1753.15     1685.00     39.17 o 
   4   2   6      107.88      105.48      2.94 o 
   5   2   6        0.32        0.01      0.88 o 
   6   2   6      179.79      166.39      6.21 o 
   7   2   6       22.56       23.80      2.30 o 
   8   2   6      148.11      149.50      5.94 o 
  -5   3   6       47.88       53.76      6.69 o 
  -4   3   6        7.74        1.92      3.64 o 
  -3   3   6     1506.32     1507.01     39.78 o 
  -2   3   6      419.57      448.31      9.07 o 
  -1   3   6      544.51      534.96     11.24 o 
   0   3   6       74.27       76.07      6.26 o 
   1   3   6      489.28      499.38     11.00 o 
   2   3   6     2679.13     2497.78     97.04 o 
   3   3   6       78.57       67.83     10.79 o 
   4   3   6     1277.22     1311.15     33.41 o 
   5   3   6      133.86      145.17      3.28 o 
   6   3   6      738.85      707.79     22.64 o 
   7   3   6        1.58        0.12      3.11 o 
  -5   4   6      200.55      200.33     11.58 o 
  -4   4   6        9.93        4.15      3.24 o 
  -3   4   6      487.83      474.44     37.07 o 
  -2   4   6        7.21        3.94      2.41 o 
  -1   4   6        8.80        6.02      2.92 o 
   0   4   6      988.45      973.69     26.30 o 
   1   4   6      269.67      266.62     10.72 o 
   2   4   6      783.53      828.97     27.27 o 
   3   4   6        3.54        5.30      3.57 o 
   4   4   6      584.49      608.15     10.56 o 
   5   4   6       23.54       26.04      4.83 o 
   6   4   6        3.69        4.62      1.88 o 
   7   4   6      301.52      320.77     39.18 o 
  -4   5   6      383.57      391.81      9.83 o 
  -3   5   6       72.96       60.48      4.37 o 
  -2   5   6      414.59      435.37      6.83 o 
  -1   5   6      143.31      121.79     11.42 o 
   0   5   6     1771.70     1877.34     53.68 o 
   1   5   6        0.06        4.50      6.49 o 
   2   5   6       21.63       20.25      5.03 o 
   3   5   6      507.47      516.16     20.12 o 
   4   5   6        0.83        2.91      6.88 o 
   5   5   6      294.47      290.76     10.82 o 
   6   5   6      107.81      115.95      4.18 o 
  -3   6   6       28.84       22.69      2.59 o 
  -2   6   6       45.74       46.74      4.43 o 
  -1   6   6        2.23        2.05      1.24 o 
   0   6   6        1.25        0.82      0.82 o 
   1   6   6      825.28      851.35     31.64 o 
   2   6   6      120.10      116.63      9.27 o 
   3   6   6     1111.00     1095.19     40.91 o 
   4   6   6       16.57       24.23     11.65 o 
   5   6   6      225.97      219.22     14.30 o 
  -2   7   6      118.88       97.26      3.39 o 
  -1   7   6      483.18      419.27     12.24 o 
   1   7   6      292.25      300.11     15.49 o 
   2   7   6        9.88       12.18      5.30 o 
   3   7   6      409.06      371.73     19.33 o 
   4   7   6      135.60      164.42     23.17 o 
   5   7   6        5.57        8.74      6.35 o 
   0   8   6       66.24       43.95     11.25 o 
   1   8   6       13.65       20.39      6.35 o 
   2   8   6      198.61      214.19     14.69 o 
   3   8   6        5.11        8.47      6.22 o 
   4   8   6      223.48      204.79     27.27 o 
  -1  -7   7       15.86       17.14      9.95 o 
   0  -7   7       61.43       72.87     24.03 o 
   1  -7   7      143.44      154.80     12.94 o 
   2  -7   7       29.59       21.26      3.54 o 
  -3  -6   7        0.44       -0.87      3.90 o 
  -2  -6   7       24.30       21.87      5.54 o 
  -1  -6   7      112.61      127.65     10.61 o 
   0  -6   7        5.33       14.58      5.99 o 
   1  -6   7      575.31      572.52     44.94 o 
   2  -6   7       27.33       21.89      2.67 o 
   3  -6   7      462.29      507.98     24.74 o 
   4  -6   7       46.88       19.44     23.17 o 
  -4  -5   7        2.05        5.68      4.77 o 
  -3  -5   7      855.63      849.68     25.96 o 
  -2  -5   7      206.95      204.50     10.25 o 
  -1  -5   7      343.28      351.92     22.64 o 
   0  -5   7        3.85        5.17      4.57 o 
   1  -5   7      122.62      119.94      7.86 o 
   2  -5   7      123.13      126.88      5.86 o 
   3  -5   7        7.50        7.31      2.74 o 
   4  -5   7      402.36      385.90     80.29 o 
   5  -5   7        6.84       10.59      7.81 o 
  -5  -4   7      192.11      215.42     11.03 o 
  -4  -4   7        1.48        2.72      3.52 o 
  -3  -4   7      777.58      793.50     44.81 o 
  -2  -4   7       27.30       26.09      4.61 o 
  -1  -4   7      191.35      166.79     11.52 o 
   0  -4   7      266.10      259.85     12.97 o 
   1  -4   7      230.23      213.24      6.72 o 
   2  -4   7      409.28      393.22     10.84 o 
   3  -4   7       45.12       38.47      3.66 o 
   4  -4   7      316.16      322.65     13.06 o 
   5  -4   7        1.48        3.18      5.96 o 
   6  -4   7        2.77       -4.63     12.05 o 
  -5  -3   7       66.49       81.98      8.50 o 
  -4  -3   7      223.16      219.53      9.37 o 
  -3  -3   7       26.68       21.62      3.88 o 
  -2  -3   7     1419.16     1349.91     33.42 o 
  -1  -3   7      105.80      103.06      7.03 o 
   0  -3   7     1538.96     1454.22     72.55 o 
   1  -3   7       77.93       76.61      4.73 o 
   2  -3   7      221.35      206.96      7.50 o 
   3  -3   7      464.55      434.10     18.00 o 
   4  -3   7       75.24       79.63     11.41 o 
   5  -3   7      310.34      331.35     30.84 o 
   6  -3   7       30.13       37.60      8.60 o 
  -5  -2   7      169.10      181.27     10.70 o 
  -4  -2   7      681.10      657.64     17.43 o 
  -3  -2   7        5.29        4.06      3.14 o 
  -2  -2   7      108.05      104.29      6.22 o 
  -1  -2   7      170.50      152.93      7.33 o 
   0  -2   7      235.92      245.93      8.45 o 
   1  -2   7      689.83      660.93     12.30 o 
   2  -2   7      136.46      127.83      4.88 o 
   3  -2   7     1779.13     1877.51     49.47 o 
   4  -2   7       29.36       24.55      1.77 o 
   5  -2   7      285.22      315.86     16.55 o 
   6  -2   7       11.39       11.38      5.82 o 
   7  -2   7        7.16        6.64      3.38 o 
  -5  -1   7       20.34       20.57      4.51 o 
  -4  -1   7      277.75      273.33     13.74 o 
  -3  -1   7      555.15      535.05     13.54 o 
  -2  -1   7        0.09        0.11      2.13 o 
  -1  -1   7     2233.51     2183.29     45.99 o 
   0  -1   7      772.98      761.69     13.03 o 
   1  -1   7      799.85      787.19     13.52 o 
   2  -1   7       61.79       63.60      3.32 o 
   3  -1   7     1408.69     1468.07     29.42 o 
   4  -1   7      122.15      123.66      3.82 o 
   5  -1   7        7.67        6.49      7.55 o 
   6  -1   7      427.64      404.68     17.67 o 
   7  -1   7        4.96        5.00      2.76 o 
  -5   0   7      478.98      477.87     12.29 o 
  -4   0   7        1.42        2.04      3.26 o 
  -3   0   7      675.33      631.14     12.54 o 
  -2   0   7       26.49       29.18      3.79 o 
  -1   0   7     2889.60     2834.34     58.38 o 
   0   0   7       26.12       28.17      2.33 o 
   1   0   7      226.76      222.24      7.34 o 
   2   0   7     1035.69     1018.47     18.94 o 
   3   0   7       28.73       34.69      2.18 o 
   4   0   7      465.42      460.32     29.32 o 
   5   0   7       50.23       53.04      3.63 o 
   6   0   7      643.83      626.77     12.87 o 
   7   0   7       45.04       35.07      6.24 o 
  -5   1   7      424.92      422.48     12.18 o 
  -4   1   7        0.87       -0.65      1.81 o 
  -3   1   7      169.94      176.85      4.56 o 
  -2   1   7        3.88        3.65      1.90 o 
  -1   1   7        1.55        0.91      1.20 o 
   0   1   7     1907.46     1926.55     32.99 o 
   1   1   7      334.18      336.07      5.71 o 
   2   1   7     2387.39     2435.17     41.36 o 
   3   1   7      214.10      208.33      5.49 o 
   4   1   7       52.59       56.12      7.88 o 
   5   1   7       84.07       84.83      2.58 o 
   6   1   7       85.00       77.13      7.41 o 
   7   1   7      148.65      120.69     13.15 o 
  -5   2   7        0.10       -0.22      2.14 o 
  -4   2   7      260.11      244.16      7.51 o 
  -3   2   7      141.03      146.74      3.85 o 
  -2   2   7     1301.77     1322.67     21.98 o 
  -1   2   7       31.06       41.73      2.04 o 
   0   2   7      648.42      641.11      8.43 o 
   1   2   7      192.33      205.04      3.02 o 
   2   2   7      956.85      930.51     21.42 o 
   3   2   7     1921.10     1919.90     40.23 o 
   4   2   7      203.50      203.31      3.68 o 
   5   2   7      830.33      786.57     29.51 o 
   6   2   7        0.20       -0.56      1.60 o 
   7   2   7      262.52      251.91      9.95 o 
  -5   3   7       49.72       72.55      9.13 o 
  -4   3   7      349.38      350.83     21.18 o 
  -3   3   7      116.89      111.86      5.22 o 
  -2   3   7      501.10      485.58     10.13 o 
  -1   3   7      142.34      142.99      2.85 o 
   0   3   7        0.20        0.17      1.38 o 
   1   3   7     1496.57     1537.34     38.54 o 
   2   3   7      118.25      118.74      5.01 o 
   3   3   7      517.35      497.09     16.28 o 
   4   3   7        9.67       12.51      2.82 o 
   5   3   7      477.93      450.35     19.60 o 
   6   3   7       46.23       45.69      2.77 o 
   7   3   7        8.57        6.01      1.64 o 
  -4   4   7       21.19       17.69      3.33 o 
  -3   4   7      510.35      516.16     25.15 o 
  -2   4   7      142.43      143.77      4.33 o 
  -1   4   7      737.52      778.35     14.82 o 
   0   4   7       33.77       16.63      5.25 o 
   1   4   7     2064.79     2102.35     51.62 o 
   2   4   7       24.36       20.78      4.63 o 
   3   4   7      288.31      297.06     13.37 o 
   4   4   7      272.24      266.88     12.31 o 
   5   4   7        5.35        3.65      0.95 o 
   6   4   7      414.51      401.51      7.40 o 
  -3   5   7      297.11      306.59     14.85 o 
  -2   5   7       16.33       14.56      3.73 o 
  -1   5   7      254.90      233.28      6.73 o 
   0   5   7      209.87      225.36     18.60 o 
   1   5   7       49.01       40.11      6.09 o 
   2   5   7     1277.59     1209.17     56.79 o 
   3   5   7        3.81        5.43      7.94 o 
   4   5   7      271.66      290.58     14.69 o 
   5   5   7       20.85       25.28      6.09 o 
  -3   6   7       41.14       45.01      3.31 o 
  -2   6   7       49.57       46.74      5.52 o 
  -1   6   7       36.69       39.67      2.01 o 
   0   6   7      983.93      931.31     34.15 o 
   1   6   7      153.76      173.95     18.93 o 
   2   6   7      839.25      897.28     35.08 o 
   3   6   7       67.15       60.23      8.21 o 
   4   6   7       49.01       35.61     12.58 o 
   5   6   7      186.69      206.65     14.16 o 
  -1   7   7        5.38        7.41      4.10 o 
   0   7   7      144.81      153.17     17.47 o 
   1   7   7      163.43      159.78     11.38 o 
   2   7   7        1.05        0.93      4.50 o 
   3   7   7      204.49      212.21     14.83 o 
   4   7   7        5.04        0.26      8.21 o 
   5   7   7      415.72      414.09     23.56 o 
   1   8   7      288.78      283.43     16.81 o 
   2   8   7       26.11       23.96      7.55 o 
   3   8   7      219.24      220.55     16.81 o 
  -2  -6   8      405.42      403.60     28.06 o 
  -1  -6   8       63.59       67.50      7.73 o 
   0  -6   8      173.46      209.14     14.43 o 
   1  -6   8       19.97       12.07      3.24 o 
   2  -6   8      190.24      165.24     17.97 o 
   3  -6   8      210.93      235.92     23.70 o 
  -3  -5   8        0.87        0.66      4.18 o 
  -2  -5   8      348.68      348.97     16.76 o 
  -1  -5   8       10.59       11.28      4.56 o 
   0  -5   8        2.30        5.97      3.96 o 
   1  -5   8      176.79      211.24     12.66 o 
   2  -5   8       32.35       40.15      4.22 o 
   3  -5   8      270.43      287.98     15.75 o 
   4  -5   8       45.03       55.01     17.14 o 
  -4  -4   8      133.67      144.97     16.13 o 
  -3  -4   8      318.64      296.25     14.34 o 
  -2  -4   8       75.19       72.79      7.56 o 
  -1  -4   8      970.87      957.09     26.98 o 
   0  -4   8       24.76       14.51      6.50 o 
   1  -4   8      681.09      711.95     22.10 o 
   2  -4   8        0.74        1.68      1.70 o 
   3  -4   8      129.73      117.17      5.58 o 
   4  -4   8       98.59       95.54      4.30 o 
   5  -4   8       17.50       24.62      8.74 o 
  -4  -3   8       76.30       92.32      8.04 o 
  -3  -3   8      642.94      669.18     57.06 o 
  -2  -3   8      124.61      115.89      7.72 o 
  -1  -3   8       41.36       41.47      7.34 o 
   0  -3   8        1.74        2.53      2.20 o 
   1  -3   8      185.77      181.51      6.99 o 
   2  -3   8     1172.32     1171.45     22.85 o 
   3  -3   8        7.94        6.54      2.36 o 
   4  -3   8      371.95      371.94      7.68 o 
   5  -3   8       24.26       18.27      7.15 o 
   6  -3   8       98.60      102.99     12.71 o 
  -5  -2   8      276.91      263.68     12.99 o 
  -4  -2   8        2.42       -1.79      2.70 o 
  -3  -2   8       22.37       29.73      3.99 o 
  -2  -2   8      240.35      255.62      9.64 o 
  -1  -2   8       72.93       70.82      6.83 o 
   0  -2   8      965.47      960.06     19.89 o 
   1  -2   8      436.21      437.82     10.52 o 
   2  -2   8     1802.01     1742.62     49.37 o 
   3  -2   8       91.94       92.08      5.26 o 
   4  -2   8      200.57      201.70      6.63 o 
   5  -2   8      106.05      103.13     10.33 o 
   6  -2   8        5.23        7.15     10.06 o 
  -5  -1   8      171.55      158.26      9.81 o 
  -4  -1   8     1130.87     1099.07     40.60 o 
  -3  -1   8      152.39      156.38      6.13 o 
  -2  -1   8      595.90      570.56     12.11 o 
  -1  -1   8      115.36      116.25      6.21 o 
   0  -1   8      537.84      531.76     12.63 o 
   1  -1   8        1.85        5.08      2.03 o 
   2  -1   8       39.75       42.45      2.82 o 
   3  -1   8      608.80      637.00     37.47 o 
   4  -1   8       59.15       50.89      5.56 o 
   5  -1   8      790.18      801.44     30.58 o 
   6  -1   8        0.68       -0.12      2.02 o 
   7  -1   8      105.63      108.00      5.97 o 
  -5   0   8       94.71      114.64      7.33 o 
  -4   0   8      650.98      646.64     19.82 o 
  -3   0   8        6.78        6.19      1.97 o 
  -2   0   8      250.13      237.49      8.85 o 
  -1   0   8      126.08      127.05      4.40 o 
   0   0   8      383.32      379.64      7.53 o 
   1   0   8     1873.58     1875.68     35.60 o 
   2   0   8       79.81       73.71      3.55 o 
   3   0   8      398.06      414.57      8.82 o 
   4   0   8      140.42      153.43      5.21 o 
   5   0   8      251.58      249.80      9.55 o 
   6   0   8      120.41      105.89      5.90 o 
   7   0   8        9.52        7.07      3.24 o 
  -5   1   8       70.03       69.13      5.98 o 
  -4   1   8       83.03       93.51      5.28 o 
  -3   1   8      374.56      380.30      8.58 o 
  -2   1   8       15.54       14.48      2.63 o 
  -1   1   8      996.00     1005.71     19.10 o 
   0   1   8       21.82       33.01      2.29 o 
   1   1   8      963.35      987.87     17.42 o 
   2   1   8      207.78      209.34      4.23 o 
   3   1   8      100.47      113.37      4.18 o 
   4   1   8     1297.42     1219.76     38.99 o 
   5   1   8       34.05       42.88      3.31 o 
   6   1   8      373.89      350.58     15.58 o 
   7   1   8        1.60        6.33      4.74 o 
  -4   2   8      279.88      297.05     10.67 o 
  -3   2   8      381.84      378.22      9.48 o 
  -2   2   8       28.32       32.17      3.49 o 
  -1   2   8      342.26      343.82     10.98 o 
   0   2   8      448.67      431.03      7.05 o 
   1   2   8        2.05        4.39      1.18 o 
   2   2   8      932.00      881.44     27.81 o 
   3   2   8       92.59       92.51      2.93 o 
   4   2   8     1032.11     1032.50     30.00 o 
   5   2   8       90.14       80.81      5.32 o 
   6   2   8      290.92      276.97      7.04 o 
   7   2   8       19.49       14.19      2.27 o 
  -4   3   8       66.22       67.53      5.28 o 
  -3   3   8        5.10        4.65      3.82 o 
  -2   3   8      950.43      961.03     17.02 o 
  -1   3   8      200.14      192.68      4.92 o 
   0   3   8      535.79      620.31     16.04 o 
   1   3   8       52.20       53.01      4.16 o 
   2   3   8      734.60      731.21     19.66 o 
   3   3   8      229.48      220.68     10.06 o 
   4   3   8      158.19      129.06      5.15 o 
   5   3   8     1127.55     1037.77     34.38 o 
   6   3   8       12.05       13.02      3.38 o 
   7   3   8      207.10      184.19     26.54 o 
  -3   4   8       82.32       92.87      4.90 o 
  -2   4   8      957.30      945.92     25.74 o 
  -1   4   8       37.46       48.60      2.90 o 
   0   4   8      174.67      201.62      8.96 o 
   1   4   8      255.71      262.61     10.75 o 
   2   4   8        4.34        3.31      3.84 o 
   3   4   8      303.57      305.67     13.77 o 
   4   4   8        0.35        3.97      6.75 o 
   5   4   8      638.19      693.55     25.81 o 
  -3   5   8        0.49       -0.31      1.42 o 
  -2   5   8        2.97        1.82      1.31 o 
  -1   5   8      335.06      316.27     11.04 o 
   0   5   8        5.49        8.21      3.09 o 
   1   5   8     1524.46     1556.41     57.32 o 
   2   5   8      350.39      346.44     25.95 o 
   3   5   8      325.26      318.78     15.89 o 
   4   5   8      242.40      273.90     15.36 o 
   5   5   8       19.34        5.43      8.74 o 
  -1   6   8      111.55      104.32      8.47 o 
   0   6   8       75.67       84.06      8.34 o 
   1   6   8      307.15      328.84     27.27 o 
   2   6   8       58.51       71.49      8.87 o 
   3   6   8        3.13       12.05     11.12 o 
   4   6   8      494.43      525.69     25.81 o 
   5   6   8       17.59       18.53      6.88 o 
   0   7   8      335.98      363.52     28.73 o 
   1   7   8      148.88      140.72     11.78 o 
   2   7   8      230.28      226.64     15.36 o 
   3   7   8        3.51        6.09      6.22 o 
   4   7   8      356.02      361.00     36.01 o 
  -2  -5   9      196.13      184.08     16.68 o 
  -1  -5   9       35.36       26.46     13.37 o 
   0  -5   9      624.55      586.50     16.89 o 
   1  -5   9        2.48        2.45      2.64 o 
   2  -5   9      238.94      243.81     11.38 o 
   3  -5   9       30.50       32.33      4.50 o 
  -3  -4   9      116.48      136.43      9.22 o 
  -2  -4   9      558.24      573.74     36.27 o 
  -1  -4   9       14.45       16.60      3.54 o 
   0  -4   9       68.96       84.09      6.10 o 
   1  -4   9      222.58      213.35     11.77 o 
   2  -4   9      171.26      166.86      5.63 o 
   3  -4   9      156.45      157.72     17.20 o 
   4  -4   9       54.34       60.30      7.31 o 
  -3  -3   9       36.63       42.85      6.14 o 
  -2  -3   9        9.07        6.99      2.89 o 
  -1  -3   9      248.44      255.09     13.20 o 
   0  -3   9       70.38       70.06      9.73 o 
   1  -3   9     1696.76     1741.76     39.29 o 
   2  -3   9       29.61       43.69      4.05 o 
   3  -3   9      288.57      300.52     16.60 o 
   4  -3   9       37.50       45.97      3.92 o 
   5  -3   9       32.30       17.61      7.41 o 
  -4  -2   9       59.85       69.99      5.03 o 
  -3  -2   9      722.14      709.57     16.06 o 
  -2  -2   9      231.73      230.07      7.07 o 
  -1  -2   9      244.80      258.68      7.91 o 
   0  -2   9      193.40      198.50      6.72 o 
   1  -2   9      888.77      887.13     26.06 o 
   2  -2   9        8.79        6.49      2.90 o 
   3  -2   9        0.04        3.22      2.22 o 
   4  -2   9      646.27      655.06     13.01 o 
   5  -2   9       15.53        5.56      9.40 o 
   6  -2   9      183.91      186.39     24.23 o 
  -4  -1   9       87.91       88.38      6.21 o 
  -3  -1   9      759.02      765.25     16.05 o 
  -2  -1   9        4.35        3.67      2.08 o 
  -1  -1   9       14.09       15.41      2.34 o 
   0  -1   9      497.38      501.11     10.06 o 
   1  -1   9      216.26      210.00      5.47 o 
   2  -1   9      723.84      711.88     21.80 o 
   3  -1   9       50.65       48.25      3.51 o 
   4  -1   9      254.68      253.13     10.06 o 
   5  -1   9       35.37       41.44      6.49 o 
   6  -1   9       96.64      106.43      9.93 o 
  -4   0   9       32.40       38.20      4.93 o 
  -3   0   9       61.69       62.88      5.30 o 
  -2   0   9      516.00      531.47     13.26 o 
  -1   0   9        6.32        7.21      1.96 o 
   0   0   9     1004.52     1012.69     20.77 o 
   1   0   9        7.22        5.40      1.56 o 
   2   0   9      347.54      338.23      7.79 o 
   3   0   9      231.19      232.03      5.41 o 
   4   0   9       33.95       32.51      3.77 o 
   5   0   9      506.65      469.43     17.61 o 
   6   0   9       67.70       62.11      4.91 o 
  -4   1   9      414.20      428.50     10.02 o 
  -3   1   9      405.41      410.85      9.57 o 
  -2   1   9      501.61      485.17     11.55 o 
  -1   1   9        0.92        2.18      1.53 o 
   0   1   9      260.22      265.95     11.64 o 
   1   1   9      962.89      974.10     26.97 o 
   2   1   9        1.15        1.65      1.36 o 
   3   1   9      882.61      864.65     14.31 o 
   4   1   9       40.76       44.81      3.48 o 
   5   1   9      770.41      735.69     14.11 o 
   6   1   9        2.08        1.40      1.33 o 
   7   1   9       16.63       10.67      2.46 o 
  -4   2   9        9.14       10.43      3.19 o 
  -3   2   9      122.15      133.75      6.91 o 
  -2   2   9        5.74        7.20      2.16 o 
  -1   2   9      673.72      697.98     14.18 o 
   0   2   9      545.02      528.02      8.87 o 
   1   2   9      428.71      459.14      8.48 o 
   2   2   9       30.55       28.32      2.42 o 
   3   2   9      462.69      449.80      7.54 o 
   4   2   9       95.52       88.91      2.35 o 
   5   2   9        6.57        3.52      1.30 o 
   6   2   9      439.42      387.56     13.06 o 
   7   2   9        0.31        0.81      1.41 o 
  -3   3   9      820.28      845.25     20.15 o 
  -2   3   9       22.24       27.67      2.97 o 
  -1   3   9      710.54      685.92     19.99 o 
   0   3   9       16.83       26.05      1.86 o 
   1   3   9        2.05        2.11      0.88 o 
   2   3   9       18.38       13.96      3.23 o 
   3   3   9        5.51        8.08      3.97 o 
   4   3   9      883.64      846.05     38.92 o 
   5   3   9        0.93       -0.26      2.78 o 
   6   3   9      384.52      404.03     15.22 o 
  -3   4   9       59.40       57.71      7.48 o 
  -2   4   9       51.15       58.10     11.72 o 
  -1   4   9       21.21       21.83      3.55 o 
   0   4   9      954.91      986.38     24.59 o 
   1   4   9      106.15      133.92      8.19 o 
   2   4   9      468.75      466.78     19.46 o 
   3   4   9       27.96       27.27     10.19 o 
   4   4   9      547.04      538.13     21.58 o 
   5   4   9      126.81      106.17      8.47 o 
  -2   5   9      394.54      399.00     16.94 o 
  -1   5   9       48.69       62.49      6.53 o 
   0   5   9      244.85      258.68      9.82 o 
   1   5   9       21.74       27.01      6.35 o 
   2   5   9      141.34      156.21     11.91 o 
   3   5   9      307.45      308.45     16.55 o 
   4   5   9        0.03        3.44      4.50 o 
  -1   6   9       44.59       43.69      7.41 o 
   0   6   9        1.15        0.79      7.41 o 
   1   6   9      272.27      303.42     28.46 o 
   2   6   9      113.41      112.39     11.12 o 
   3   6   9      497.15      510.86     39.45 o 
   4   6   9        0.52       -4.63      5.69 o 
   2   7   9        4.66        6.22      6.09 o 
   3   7   9        9.68        6.75      6.35 o 
   0  -5  10       10.92       11.19      4.65 o 
   1  -5  10       67.16       61.51      7.35 o 
  -2  -4  10        1.98        2.52      5.30 o 
  -1  -4  10       25.96       21.64      4.55 o 
   0  -4  10      645.78      637.27     16.06 o 
   1  -4  10       44.92       46.99      6.08 o 
   2  -4  10      301.92      302.40     11.41 o 
   3  -4  10       21.91       13.18      3.72 o 
  -2  -3  10      331.54      340.83     19.42 o 
  -1  -3  10       56.49       59.87      4.67 o 
   0  -3  10      635.34      638.47     22.09 o 
   1  -3  10      101.86      120.22      6.16 o 
   2  -3  10      187.40      193.41      6.37 o 
   3  -3  10       32.44       28.06      3.06 o 
   4  -3  10        0.07        4.23      2.66 o 
  -3  -2  10       25.10       21.78      4.04 o 
  -2  -2  10      406.20      409.20     12.46 o 
  -1  -2  10       27.96       31.77      4.59 o 
   0  -2  10       16.48       23.00      3.89 o 
   1  -2  10      251.26      262.02      7.26 o 
   2  -2  10      267.52      261.89      8.73 o 
   3  -2  10      431.02      413.21     11.35 o 
   4  -2  10       10.50       14.96      4.06 o 
   5  -2  10       94.57      118.88     11.12 o 
  -3  -1  10       61.41       66.73      4.90 o 
  -2  -1  10       12.31       15.52      3.93 o 
  -1  -1  10      723.43      714.02     15.89 o 
   0  -1  10        0.85       -0.02      1.96 o 
   1  -1  10      372.50      376.90     10.15 o 
   2  -1  10       57.40       55.76      3.10 o 
   3  -1  10      111.08      116.54      5.38 o 
   4  -1  10      141.98      147.16      6.99 o 
   5  -1  10       10.70       10.99      8.47 o 
  -3   0  10      506.87      508.92     14.59 o 
  -2   0  10      200.75      201.61      7.83 o 
  -1   0  10      586.10      592.81     13.04 o 
   0   0  10      136.72      131.95      5.67 o 
   1   0  10      219.41      218.31      6.23 o 
   2   0  10      836.77      833.74     14.34 o 
   3   0  10       14.32       12.01      2.20 o 
   4   0  10      542.25      534.36     14.33 o 
   5   0  10       18.87       12.05      4.10 o 
   6   0  10      172.84      158.43      9.80 o 
  -3   1  10        1.60        2.00      2.56 o 
  -2   1  10       55.06       58.32      3.80 o 
  -1   1  10        0.22        1.98      1.56 o 
   0   1  10      763.32      798.29     16.40 o 
   1   1  10      462.99      477.21     10.00 o 
   2   1  10      631.28      617.58     23.09 o 
   3   1  10      262.64      242.44      9.91 o 
   4   1  10      171.36      171.38      6.47 o 
   5   1  10        1.45        0.91      1.31 o 
   6   1  10       13.09       10.61      4.69 o 
  -3   2  10        4.95        5.33      1.95 o 
  -2   2  10      613.17      662.99     12.21 o 
  -1   2  10       33.60       44.97      2.87 o 
   0   2  10      377.05      384.12      8.13 o 
   1   2  10       74.54       72.66      2.73 o 
   2   2  10       35.22       32.33      3.59 o 
   3   2  10      620.14      628.41     11.18 o 
   4   2  10        3.09        1.81      1.24 o 
   5   2  10      344.38      335.59     12.58 o 
   6   2  10       10.81        7.55      3.04 o 
  -2   3  10       60.83       52.74      4.73 o 
  -1   3  10      169.63      171.74      4.92 o 
   0   3  10      166.01      160.19      5.53 o 
   1   3  10      673.96      688.48     19.45 o 
   2   3  10        0.49        2.09      2.76 o 
   3   3  10      554.32      551.08     21.38 o 
   4   3  10       21.14       23.30      8.74 o 
   5   3  10      323.99      318.78     14.03 o 
   6   3  10      144.50      141.38      8.74 o 
  -2   4  10        7.90        8.21      4.77 o 
  -1   4  10      494.09      538.00     22.37 o 
   0   4  10      190.54      172.79     10.70 o 
   1   4  10      313.32      308.05     11.19 o 
   2   4  10      274.82      284.00     10.80 o 
   3   4  10       87.29       94.52     15.75 o 
   4   4  10      190.25      187.45     12.18 o 
   5   4  10        2.31       -3.71      4.24 o 
  -1   5  10       30.26       27.14     10.99 o 
   0   5  10       32.54       34.53      5.14 o 
   1   5  10        4.98        4.77      5.16 o 
   2   5  10      752.91      728.50     31.37 o 
   3   5  10       25.63       22.64      6.88 o 
   4   5  10      489.35      515.10     24.62 o 
   5   5  10       11.17        8.74      5.69 o 
   1   6  10       45.32       33.36      7.94 o 
   2   6  10       46.37       39.85      8.74 o 
   3   6  10        9.13        2.25      9.80 o 
  -1  -3  11      188.53      201.59     13.39 o 
   0  -3  11        9.42       10.64      3.23 o 
   1  -3  11        9.45       10.68      5.46 o 
   2  -3  11      160.02      170.03      6.28 o 
   3  -3  11       50.09       54.40      7.70 o 
  -1  -2  11        8.83       10.25      3.69 o 
   0  -2  11      361.87      371.66     12.26 o 
   1  -2  11      105.73      119.44      5.18 o 
   2  -2  11       47.89       60.21      5.14 o 
   3  -2  11        5.10        3.28      2.18 o 
   4  -2  11       25.76       24.97      3.38 o 
  -2  -1  11      551.08      545.45     13.17 o 
  -1  -1  11        2.96        1.01      2.84 o 
   0  -1  11      363.19      349.69      8.63 o 
   1  -1  11       46.63       54.75      3.42 o 
   2  -1  11      158.18      156.63      4.90 o 
   3  -1  11      511.72      483.33     28.99 o 
   4  -1  11       93.91       83.86     13.56 o 
   5  -1  11      213.05      184.41     11.38 o 
  -2   0  11        1.70        1.61      3.05 o 
  -1   0  11      253.19      237.59      7.22 o 
   0   0  11        8.04        9.07      2.14 o 
   1   0  11      616.30      616.21     11.77 o 
   2   0  11        0.51       -0.53      1.52 o 
   3   0  11      355.43      331.37     12.76 o 
   4   0  11        2.02        2.20      2.05 o 
   5   0  11       34.92       24.36      7.68 o 
  -2   1  11       22.41       26.37      3.87 o 
  -1   1  11      436.06      464.40     13.19 o 
   0   1  11      132.96      137.18      4.27 o 
   1   1  11      424.08      433.18      7.70 o 
   2   1  11       32.11       34.40      2.78 o 
   3   1  11        0.14        1.12      1.18 o 
   4   1  11      309.57      303.78     23.83 o 
   5   1  11        1.81       -0.64      1.65 o 
  -1   2  11        0.86        2.52      2.28 o 
   0   2  11       90.46      102.00      4.13 o 
   1   2  11        6.52        9.38      2.62 o 
   2   2  11      804.47      641.53    120.40 o 
   3   2  11       33.42       33.03      4.21 o 
   4   2  11      248.71      269.26     20.39 o 
   5   2  11        0.14        3.57      3.31 o 
  -1   3  11       51.68       55.07      7.94 o 
   0   3  11      515.92      521.85     34.68 o 
   1   3  11        5.95        8.08      5.30 o 
   2   3  11      386.68      392.14     13.19 o 
   3   3  11       91.80       99.10     10.33 o 
   4   3  11        0.69        3.18      7.02 o 
   5   3  11       66.14       68.04      7.02 o 
   0   4  11       43.52       39.05     13.11 o 
   1   4  11      282.18      284.82     12.14 o 
   2   4  11       74.37       74.67     12.71 o 
   3   4  11      660.90      681.50     43.16 o 
   4   4  11       67.37       59.84      8.08 o 
   1   5  11      344.44      379.14     34.95 o 
   2   5  11        0.10       -5.03      9.93 o 
   3   5  11       37.03       28.46      7.81 o 
   1  -2  12      209.68      222.64      9.47 o 
   2  -2  12       59.86       63.28      6.88 o 
   0  -1  12      309.39      321.47     11.55 o 
   1  -1  12       29.89       33.82      3.86 o 
   2  -1  12      295.71      299.34      9.27 o 
   3  -1  12       10.71       11.50      3.71 o 
   0   0  12      536.22      551.83     18.77 o 
   1   0  12        0.15       -2.03      2.03 o 
   2   0  12       99.01       96.61      6.34 o 
   3   0  12       14.29       20.13      3.34 o 
   4   0  12        0.78       -2.25      4.37 o 
   0   1  12        8.37        5.57      2.95 o 
   1   1  12      159.00      154.60      5.68 o 
   2   1  12       33.27       30.06      3.43 o 
   3   1  12      352.80      337.18     25.02 o 
   4   1  12       11.21       15.49      4.90 o 
   0   2  12       18.70       18.67     11.78 o 
   1   2  12      444.44      446.26     21.05 o 
   2   2  12       13.72       10.72      5.43 o 
   3   2  12       50.50       49.11      7.41 o 
   4   2  12       14.39        5.30      4.63 o 
   1   3  12       91.77       86.58     10.19 o 
   2   3  12      201.28      203.07     14.03 o 
   3   3  12        1.36       -2.52      3.37 o 
                                                 
